# Supplementary material for: Comparative analysis of rodent and small mammal viromes to better understand the wildlife origin of emerging infectious diseases
Source: Microbiome. 2018 Oct 3;6:178. doi: 10.1186/s40168-018-0554-9 (PMC6171170; doi:10.1186/s40168-018-0554-9)
Supplement: Supplementary file 1 — Table S1. Samples of the 55 animal species used in this study and the provinces and dates of collection. Table S2. The reads of virus under each family. Table S3. The reads of mammailan virus under each family. Table S4. Origin and accession number of viruses identified in this study. Table S5. Amino acid identity of rodents Arenavirus and representatives of other species. Table S6. The aa identities (%) of the predicted ORF1a and ORF1b between Rodent Arteriviruses and other known members of the family Arteriviridae (including a tentative member, WPDV). Table S7. The aa identities (%) between these hepaciviruses and other known rodent hepacivirus. Table S8. Amino acid identity (%)of rodents Hepatitis E and representatives of other Genotypes. Table S9. The aa identities (%) between these BtCoVs and other known members of the lineage-A beta-CoVs. Table S10. The aa identities (%) between these BtCoVs and other known members of alpha-CoVs. Table S11. Amino acid identity of rodents picornaviruses and representatives of other genera in P1, P2, and P3 regions. Table S12. Pairwise amino acid identities (%) of predicted gene products of RtAp-ParaV/NX2015 compared to other Jeilongvirus members. Table S13. Amino acid identity of rodents parvovirus and representatives of other genera. (XLSX 149 kb) [file 40168_2018_554_MOESM1_ESM.xlsx]

## Sheet: Table S1
Table S1. Samples of the 55 animal species used in this study and the provinces and dates of collection
			Yunnan	Inner Mongolia	Hebei	Sichuan	Jilin	Tibet	Shanxi	Hubei	Hainan	Hunan	Guangdong	Ningxia	Fujian	Shaanxi	Heilongjiang	Xinjiang	Guizhou	Guangxi	Zhejiang	Shandong
Order	Family	Species	2013.7	2014.5	2014.7	2014.7	2014.8	2014.12	2014.12	2014.12	2015.2	2015.3	2015.1	2015.4	2015.5	2015.6	2015.9	2015.9	2015.12	2016.5	2016.6	2016.7	Total
Rodentia	Muridae	Rattus norvegicus	48								3	5	17							64	48		185
		Rattus tanezumi	96								3	2								41	21		163
		Rattus andamanensis	26								40									4			70
		Rattus nitidus						12		11		10							16				49
		Rattus losea									33	9	28		57						7		134
		Mus caroli	29																				29
		Mus pahari	18																7				25
		Mus musculus			12				12			11	23	1				2	3	7	3	5	79
		Niviventer excelsior				42																	42
		Niviventer coninga																			1		1
		Niviventer confucianus						30	27	51		19		5		50			9		9		200
		Niviventer fulvescens									67				29								96
		Niviventer eha	20					33															53
		Apodemus syhaticus	38															27		3			68
		Apodemus latronum				13																	13
		Apodemus peninsulae			1		22	21	13					19		16							92
		Apodemus agrarius					2		93	3		96		27				8	14		10	127	380
		Apodemus draco							9							47							56
		Apodemus chevrieri														49			40				89
		Meriones meridianus		80														12					92
		Meriones unguiculatus		35																			35
		Meriones libycus																13					13
		Rhombomys opimus																16					16
		Bandicota indica													36								36
	Cricetidae	Myodes rutilus					14										21						35
		Myodes rufocanus			1		48										23						72
		Caryomys eva												22									22
		Eothenomys custos	29			3																	32
		Eothenomys melanogaster										9				10			39				58
		Eothenomys inez							23														23
		Phaiomys leucurus						15															15
		Microtus clarkei						17															17
		Microtus fortis										7		5	19								31
		Microtus gregalis																44					44
		Allocricetulus curtatus		6																			6
		Cansumys canus														4							4
		Tscherskia triton			12		22		9													7	50
		Cricetulus barabensis		15	60				13													4	92
		Cricetulus kamensis						2															2
		Cricetulus longicaudatus						11	9					6									26
		Cricetulus migratorius																15					15
	Sciuridae	Spermophilus dauricus			23																		23
		Citellus erthrogenys		12																			12
		Tamias sibiricus					2										10						12
	Dipodidae	Dipus sagitta		26														6					32
		Euchoreutes naso (EN)		5																			5
		Allactaga sibirica		28	1													5					34
		Sicista concolor																2					2
	Chinchillidae	Chinchilla lanigera (VU)														10			40				50
	Gliridae	Dryomys nitedula																22					22
Lagomorpha	Ochotonidae	Ochotona hyperborea															49						49
		Ochotona curzoniae						30															30
Soricomorpha	Soricidae	Crocidura dracula	45																				45
		Sorex araneus						50	11							36				11			108
		Suncus murinus																			71		71
		Total	349	207	110	58	110	221	219	65	146	168	68	85	141	222	103	172	168	130	170	143	3055

## Sheet: Table S2
location	species	Adenoviridae	Alloherpesviridae	Alphaflexiviridae	Anelloviridae	Arenaviridae	Arteriviridae	Ascoviridae	Asfarviridae	Astroviridae	Bacillariornaviridae	Baculoviridae	Barnaviridae	Betaflexiviridae	Birnaviridae	Bromoviridae	Hantaviridae	Caliciviridae	Chrysoviridae	Circoviridae	Closteroviridae	Coronaviridae	Cystoviridae	Dicistroviridae	Endornaviridae	Flaviviridae	Fuselloviridae	Gammaflexiviridae	Geminiviridae	Hepadnaviridae	Hepeviridae	Herpesviridae	Hypoviridae	Iflaviridae	Inoviridae	Iridoviridae	Labyrnaviridae	Leviviridae	Luteoviridae	Marnaviridae	Microviridae	Mimiviridae	Myoviridae	Nanoviridae	Narnaviridae	Nimaviridae	Nodaviridae	Ophioviridae	Papillomaviridae
Yunnan	Rattus tanezumi	284	0	0	17	0	0	0	0	30397	0	0	0	0	0	198	0	12	0	3390	0	8115	0	834	0	0	0	0	11	0	0	36	0	17	0	55	0	76	73	0	2351	0	230	0	0	0	1278	0	0
Yunnan	Eothenomys custos	1511	0	0	11	0	15	0	0	573	0	0	0	97	0	0	0	0	20	485	0	13	0	2940	0	17	0	0	0	0	17	136	0	1315	0	52	0	154	21	25	3284	17	271	0	0	0	525	0	32
Yunnan	Mus caroli	12	0	0	0	7752	0	0	0	4376	0	0	0	0	0	0	0	13	104	33	0	38423	0	91770	0	0	0	0	0	0	0	1100	14	2319	0	0	0	0	107	0	264	0	779	0	0	0	704	0	307
Yunnan	Rattus andamanensis	0	0	0	15	0	0	0	0	728	0	0	0	19	0	0	0	11	0	1268	0	17	0	21712	0	20	0	0	0	0	0	82	0	1182	0	49	0	1990	371	0	7809	22	1992	0	0	0	51279	0	24
Yunnan	Mus pahari	0	0	0	17	25	0	0	0	106	0	0	17	0	0	274	0	23	25	741	0	32	0	43901	0	11	0	0	0	12	36	2090	0	440	0	31	0	0	52	0	2648	0	79	0	0	0	498	0	52
Yunnan	Apodemus syhaticus	35	0	0	34	13	0	0	0	180	0	0	0	11	0	0	0	12	0	84	0	17	0	25945	0	79	0	0	0	13	0	1478	0	0	0	36	0	1696	188	0	7544	12	817	14	0	0	11981	0	14
Yunnan	Crocidura dracula	5381	63	0	26	14	0	0	0	19	0	0	0	0	0	0	77	14	0	65	0	28	0	332	0	15	0	0	15	0	0	365	0	1164	0	266	0	13	326	0	740	25	0	0	0	0	163	0	52
Yunnan	Niviventer eha	0	28	0	369	12	0	0	0	561	0	12	0	13	0	0	0	0	124	504	0	0	0	3878	0	0	0	0	13	0	0	385	0	2255	0	35	0	12	16184	0	1799	0	1058	0	0	12	1602	0	17
Yunnan	Rattus tanezumi	0	0	0	1105	181588	0	0	0	28623	0	25	0	0	0	0	0	42	0	16	0	0	0	13	0	0	0	0	21	0	19	214	0	0	0	20	0	14	0	0	578	0	548	0	0	0	0	0	49
Yunnan	Rattus norvegicus	0	0	0	0	0	0	0	0	143	0	0	0	0	0	0	0	0	0	53	0	0	0	0	0	19	0	0	0	0	0	775	0	0	0	0	0	0	0	0	21	0	625	0	0	0	0	0	25
Yunnan	Rattus norvegicus	0	0	0	34	27325	0	0	0	16	0	0	0	0	0	0	0	0	0	217	0	782	0	14	0	39	0	0	0	0	0	14200	0	0	0	0	0	0	0	0	179	0	119	0	0	0	0	0	475
Yunnan	Rattus tanezumi	45	0	0	22	0	0	0	0	622	0	0	0	0	0	0	0	0	0	2975	0	327	0	10451	0	0	0	0	0	0	307	283	0	32	0	19	0	13	0	0	899	0	174	0	0	0	15	0	13
Inner Mongolia	Citellus erthrogenys	0	0	27	14	0	0	0	0	0	0	0	0	46	0	0	0	0	0	0	19	11	0	0	0	47	0	0	0	0	0	147	0	0	0	0	0	58	49	0	2203	0	203	0	0	0	0	0	0
Inner Mongolia	Dipus sagitta	0	0	31	2556	14425	10001	0	0	0	0	13	0	210	0	0	0	0	0	67	0	0	0	0	0	38350	0	0	0	0	0	108	0	49	0	0	0	0	0	0	87	0	111	0	0	0	0	0	99
Inner Mongolia	Meriones meridianus	0	0	63	0	0	11	0	0	0	0	0	0	16	0	0	0	0	0	85	0	0	0	0	0	39	0	0	0	0	0	10387	0	0	0	0	0	0	0	0	24	0	106	0	0	0	0	0	191
Inner Mongolia	Allactaga sibirica	0	0	911	644	0	16659	0	0	0	0	0	0	477	0	37	0	0	15	4995	15574	43295	0	234	0	3384	0	0	0	0	0	30	0	27	0	27	0	0	11	0	84	0	180	0	52	0	0	0	916
Inner Mongolia	Meriones unguiculatus	0	0	0	352	0	0	0	0	0	0	0	0	0	0	0	0	0	0	0	0	0	0	24	0	28	0	0	0	0	0	3498	0	0	0	0	0	0	0	0	290	0	428	0	0	0	0	0	761
Inner Mongolia	Cricetulus barabensis，Allocricetulus curtatus	0	0	0	26	0	63	0	0	0	0	0	0	26	0	0	0	0	0	0	0	0	0	0	0	903	0	0	0	0	16	29	0	24	0	0	0	0	273	0	90	0	0	0	0	0	0	0	535
Inner Mongolia	Meriones meridianus	0	0	41	54	0	0	0	0	69	0	0	0	917	0	0	46	0	235	311	0	123108	0	3691	0	290	0	0	0	0	15	11598	0	113	0	0	0	45	11	0	692	0	0	0	0	0	519	0	15
Inner Mongolia	Meriones meridianus	0	0	0	21	0	12	0	0	37	0	0	0	0	0	0	0	0	42	412	70	5578	0	308	0	319	0	0	0	0	43	1370	0	104	0	0	0	136	0	0	2144	0	148	0	0	0	94	0	14
Inner Mongolia	Meriones unguiculatus	0	0	38	84	0	64	0	0	0	0	0	0	30189	0	0	15	22	136	60	15	3524	0	2780	0	30	0	0	0	0	19	887	0	13	0	12	0	206	0	0	667	11	0	0	0	0	432	0	1071
Inner Mongolia	Dipus sagitta，Allactaga sibirica，Euchoreutes naso	1535	0	11	1054	0	13	0	0	0	0	16	0	281	0	0	26	0	81	1578	0	7162	0	2759	0	45	0	0	22	45	222	13721	0	21	0	0	0	150	210	0	472	12	0	0	0	0	1847	0	669
Hebei	Cricetulus barabensis	722	0	25	2532	0	0	0	0	350	0	18	0	0	0	0	0	165	53	328	16	0	0	11417	0	131	0	0	24	0	429	455	0	367	0	16	0	0	41	0	1351	0	87	0	0	0	847	0	27
Hebei	Spermophilus dauricus	602	0	0	90	0	0	0	0	20	0	56	0	0	0	0	0	18	103	416	38	0	0	474	0	52	0	0	0	14	55	1885	0	52	16	33	0	0	15	0	949	61	16	0	0	0	418	0	11
Hebei	Cricetulus barabensis	18	0	0	397	35	0	0	0	0	0	0	0	0	0	277	0	0	101	795	0	0	0	1011	0	71	0	0	11	0	68	1419	0	267	0	68	0	0	0	0	251	0	0	0	0	0	28	0	0
Hebei	Cricetulus barabensis，Tscherskia triton，Mus musculus，Myodes rufocanus，Allactaga sibirica，Apodemus peninsulae	13	0	0	183	0	0	0	0	184	0	0	0	0	0	0	13	0	57	302	0	0	0	2374	0	21	0	0	0	0	21	2328	0	65	0	191	0	0	0	0	2592	14	14	0	0	0	5686	0	0
Sichuan	Apodemus latronum，Eothenomys custos，Niviventer excelsior	0	0	11	153	0	0	0	0	0	0	152	0	0	0	0	0	0	70	534	0	0	0	269	0	313	0	0	0	0	19	12219	0	201	0	279	0	0	0	0	314	0	0	0	0	0	1388	0	29
Jilin	Apodemus peninsulae，Apodemus agrarius	18	0	0	30420	0	0	0	0	78	0	0	0	0	0	0	31	32	97	140	0	41	0	6556	0	3670	0	0	18	0	30872	9959	0	345	0	13	0	240	0	0	1141	0	157	0	0	0	382	0	42
Jilin	Myodes rutilus，Tscherskia triton，Tamias sibiricus	56	0	30	51	0	30	0	0	113	0	39	0	158	0	0	115	28	31	624	0	2798	0	1603	0	13	0	89	0	0	22	532	0	296	0	20	0	100	0	0	1787	0	108	0	0	0	152	0	72
Jilin	Myodes rufocanus	329	0	57	65	0	280	0	0	147	0	0	0	61	0	0	0	0	55	164	0	1155	0	980	0	28	0	47	17	0	46	118	0	918	0	0	0	147	41	0	839	0	20	11	0	0	1068	0	0
Jilin	Myodes rufocanus	35	0	0	262	0	62	0	0	1194	0	0	0	20	0	34	16	24	48	3161	0	6334	0	3972	14	14	0	0	0	0	27	420	0	1035	0	17	0	27	11	0	1460	22	33	11	0	0	4892	0	2833
Tibet	Apodemus peninsulae	0	0	0	1495	0	0	0	0	130	0	0	0	0	0	0	0	0	685	338	0	5468	0	37	0	0	0	0	0	0	0	380	0	20	0	0	0	0	0	0	60	0	13	0	0	0	27	0	0
Tibet	Niviventer confucianus	0	0	0	390	0	0	0	0	466	0	0	0	12	0	0	0	0	233	315	0	4124	23	272	0	0	0	0	0	13	0	652	0	42	0	16	0	0	13	0	143	0	77	0	0	0	158	0	45
Tibet	Phaiomys leucurus	0	0	0	2123	0	0	0	0	0	0	0	0	0	0	0	0	0	22	165714	0	0	0	0	0	0	0	13	0	0	0	333	0	0	0	0	0	0	0	0	29	0	15	0	0	0	0	0	0
Tibet	Microtus clarkei，Rattus nitidus，Cricetulus longicaudatus，Cricetulus kamensis	0	0	0	117	0	0	0	0	210	0	0	0	0	0	0	0	0	35	477	0	30	0	2216	0	0	0	11	0	0	0	167	0	0	0	0	0	14	0	0	83	0	152	0	0	0	0	0	0
Tibet	Microtus clarkei	0	0	0	248	0	4303	0	0	54	0	0	0	46	0	0	0	0	0	8588	85	198	0	582	0	1039	0	0	0	0	65	237	0	20	0	13	0	40	0	0	605	0	31	0	0	0	256	0	16
Tibet	Sorex araneus	0	0	94	18	0	18	0	0	143	0	0	0	56	0	0	14	142	15	330	97	18111	0	148561	27	1492	0	15	44	13	34	2701	0	1307	0	44	14	133	1560	12	30920	0	226	0	0	24	2086	0	86
Tibet	Niviventer eha	0	0	50	151	0	43	0	0	25	0	0	0	71	0	0	16	0	0	895	46	50211	0	343	0	16	0	0	20	0	58	31339	0	13	0	16	0	14	0	0	452	0	31	0	0	0	83	0	375
Tibet	Cricetulus longicaudatus	0	0	23	0	0	16	0	0	40	0	0	0	15	0	0	45	63	11	182	116	138	0	4820	0	11	0	0	22	0	67	4240	0	517	0	55	0	58	44	0	9925	0	106	0	0	0	1152	0	23
Tibet	Ochotona curzoniae	0	0	0	14	0	15	0	0	43	0	0	0	11	0	0	0	0	0	274	83	180	0	346	0	17	0	0	0	0	43	209	0	18	0	15	0	14	0	0	1765	23	468	0	0	0	169	0	21
Shanxi	Cricetulus barabensis	269	0	0	1033	0	0	0	22	0	0	0	0	188	0	11	18	0	37	462	0	56	0	2286	0	0	0	0	0	0	0	577	0	686	0	0	0	128	43	0	316	0	541	0	0	0	6847	0	0
Shanxi	Apodemus agrarius，Apodemus peninsulae	0	0	16	1870	0	0	0	0	2547	0	0	0	120	16	0	329	0	0	324	0	393	0	162	0	0	0	0	0	0	0	47162	0	9897	0	0	0	0	25	0	128	0	83	0	0	0	617	0	53
Shanxi	Apodemus agrarius	95	0	0	81	0	0	0	0	0	0	0	0	0	0	1429	0	0	0	249	0	11	0	0	0	12	0	0	16	0	0	41407	0	376	0	0	0	0	11	0	28	0	0	0	0	0	0	0	65
Shanxi	Sorex araneus	0	0	0	0	0	19	0	0	59	597	0	0	64	0	24	133	89	50	336	80	163	0	6905	0	24	0	0	38	35	1112	1353	0	5283	0	29	0	93	411	2295	121755	0	143	0	0	12	3010	0	2785
Shanxi	Eothenomys inez	0	0	473	14	0	813	0	0	2963	0	0	0	1023	0	27	0	0	298	137	41273	106	0	275	0	17	0	0	11	0	10970	152	0	21	0	12	0	457	161	0	3459	21	417	0	0	0	178	0	337
Shanxi	Apodemus draco	0	0	0	38	0	11	0	0	20	0	0	0	13	0	0	0	0	0	440	51	5355	0	404	0	24	0	0	0	19	41	1318	0	45	0	12	0	14	0	0	981	0	57	0	0	0	111	0	16
Shanxi	Niviventer confucianus	0	0	0	724	0	0	0	0	33	0	0	0	4457	0	0	0	24	0	278	93	195	0	215	0	15	0	0	0	0	42	50328	0	112	0	0	0	12	12	0	613	0	411	0	0	0	105	0	129
Shanxi	Apodemus agrarius	0	0	0	325	0	16	0	0	2833	22	0	0	12	0	0	0	17	0	822	62	132	0	626	0	17	0	0	0	0	4538	5959	0	33	0	22	0	53	14	0	3441	0	280	0	0	0	2271	0	408
Hubei	Niviventer confucianus	14	16	0	956	32	0	0	0	0	47	0	0	0	0	0	0	0	0	545	0	738	0	361	0	3973	0	0	0	0	0	170023	0	21	0	13	0	0	0	0	183	0	67	0	0	0	15	0	123
Hubei	Niviventer confucianus	23	0	0	56	0	0	0	0	0	13	0	0	0	0	0	0	0	0	499	0	0	0	314	0	17	0	0	0	0	0	188333	0	23	0	0	0	0	34	0	2555	0	163	0	0	0	130	0	89
Hubei	Rattus losea	0	0	0	190	0	0	0	0	435	0	0	0	0	0	0	0	0	0	56	0	0	0	2052	0	38	0	0	0	0	0	89012	0	0	0	0	0	75	0	0	331	0	482	0	0	0	0	0	25
Hainan	Rattus andamanensis	0	0	0	134	0	0	0	0	246	0	11	0	0	0	0	0	0	0	47	0	717	0	2348	0	0	0	0	0	0	41	2816	0	123	0	28	0	345	0	17	2371	0	6612	0	0	0	582	0	0
Hainan	Niviventer fulvescens	0	0	0	0	0	0	0	0	159	0	0	0	0	0	0	0	0	0	382	0	0	0	1340	0	0	0	0	0	0	0	2425	0	0	0	0	0	0	0	0	575	0	4020	0	0	0	0	0	0
Hainan	Rattus losea	0	0	0	0	0	0	0	0	2579	0	0	0	0	0	0	0	0	0	704	14	0	0	301510	0	0	0	0	0	0	0	1996	0	155	0	66	0	0	0	0	1461	0	354	0	0	0	35	0	0
Hainan	Rattus tanezumi，Rattus norvegicus	0	0	0	0	16	0	0	0	447	0	0	0	0	0	0	0	0	0	14	0	0	0	4722	0	0	0	0	0	0	0	279	0	0	0	16	0	0	0	0	522	0	15223	0	0	0	0	0	59
Hunan	Apodemus agrarius	0	0	0	488	0	0	0	0	563	0	0	0	0	0	0	0	0	0	447	0	0	0	3204	0	16	0	0	0	0	0	10487	0	607	0	0	0	0	0	0	345	0	167	0	0	0	0	0	14
Hunan	Niviventer confucianus	0	0	0	18	0	0	0	0	107965	0	0	0	0	0	0	0	0	0	19	0	0	0	3350	0	298	0	0	0	0	0	46983	0	0	0	0	0	0	0	0	94	0	129	0	0	0	0	0	0
Guangdong	Rattus norvegicus	520	13	0	260	0	38	0	0	1655	0	0	15	47	0	0	0	20	0	18	0	37	0	34	0	19	24	0	0	0	0	372407	0	22	0	37	0	0	0	0	358	145	0	0	0	0	44	0	189
Guangdong	Rattus losea	0	0	11	143	0	0	0	0	184	0	12	0	88	0	0	13	0	0	23	0	32	38	72	0	0	0	0	0	0	0	973	0	34	0	0	0	22	0	0	1062	23	69	0	0	0	0	0	21
Guangdong	Mus musculus	11	18	0	85	0	0	0	0	197	0	67	0	13	0	0	0	0	20	12	0	28406	0	54	0	44	0	0	0	0	0	58635	0	34	0	86	0	49	0	0	105	26	661	0	0	0	0	0	1030
Ningxia	Caryomys eva	0	0	46	1113	0	0	0	0	0	0	0	0	491	0	0	0	0	16	14	0	19	0	411	0	591	0	0	0	0	0	1394	0	34	0	14	0	27	0	0	239	0	0	0	0	0	0	0	110
Ningxia	Apodemus agrarius	0	12	34	106	0	0	0	0	0	0	0	0	153	0	0	96	0	15	14	0	42	0	39	0	11	0	0	0	0	0	52567	0	14130	0	18	0	0	0	0	99	0	0	0	0	0	0	0	349
Ningxia	Apodemus peninsulae	0	16	59	9271	0	12	0	0	0	0	17	0	4413	0	422	19	0	11	0	100	38	0	42	0	13	0	0	0	11	59	144517	27	956	0	12	0	0	0	0	51	0	0	0	0	0	168	0	666
Ningxia	Microtus fortis，Cricetulus longicaudatus，Mus musculus，Niviventer confucianus	16	0	0	75	0	3324	0	0	0	27	37	0	91	0	0	29	0	44	17	0	16	0	50716	0	0	0	0	0	0	14	44195	0	102	0	16	25	99	32	0	355	12	0	0	0	0	68	0	92
Shaanxi	Apodemus draco	0	0	0	1176	0	0	0	0	0	0	0	0	0	0	16	0	0	0	964	0	23	0	847	0	0	0	0	0	0	0	1076	0	24	0	12	0	0	0	0	44	0	0	0	0	0	44	0	113
Shaanxi	Apodemus chevrieri	0	0	0	29	0	0	0	0	23	0	21	15	217	0	0	0	42	19	55	0	18	0	193	0	0	0	0	0	0	0	86411	0	34	0	86	0	20	0	0	244	0	257	0	0	0	29	0	560
Shaanxi	Niviventer confucianus	108	0	48	97	0	0	0	0	3624	0	17	0	0	0	0	11	49	0	155	0	843	0	884	0	88	0	0	0	0	103	10266	0	49	0	18	0	198	104	0	842	0	0	77	0	0	4417	0	63
Shaanxi	Sorex araneus	0	0	0	0	0	60	0	0	166	0	0	0	47	0	0	0	33	44	2113	0	4113	0	125607	0	0	0	0	0	0	0	309	0	1473	0	439	0	0	23	22	5412	0	22	0	0	0	23356	0	25
Shaanxi	Apodemus draco	17	0	0	610	0	0	0	0	0	0	0	0	56	0	0	0	0	55	372	0	2254	0	2944	0	586	0	0	0	0	0	22261	0	0	0	18	0	98	0	0	392	0	0	0	0	0	359	0	1514
Shaanxi	Apodemus peninsulae，Apodemus chevrieri	0	0	0	0	0	0	0	0	13	0	0	0	43	0	0	0	0	58	79	0	4696	0	263172	0	0	0	0	0	0	0	545	0	49	0	0	0	18	0	0	105	28	0	0	0	0	40571	0	20
Shaanxi	Niviventer confucianus，Eothenomys melanogaster，Cansumys canus	19	0	0	72	0	0	0	0	95	0	0	0	40	0	0	0	0	66	92	0	4863	0	6111	0	633	0	0	0	12	0	826	0	17	0	24	0	398	0	0	1848	0	0	0	0	0	642	0	574
Fujian	Niviventer fulvescens	17	0	0	0	0	12	0	15	14	0	19	0	0	0	0	0	46	0	46	0	11	23	2287	0	32	0	0	0	0	0	7167	0	18	0	46	0	786	0	0	265	49	1640	0	0	0	0	0	130
Fujian	Rattus losea	0	0	0	243	0	0	0	0	0	0	11	0	0	0	0	0	0	0	17	27	1392	0	146	0	13	0	0	0	13	0	9051	0	76	0	39	0	112	0	0	1099	0	326	0	0	0	0	0	19
Fujian	Rattus losea	63	0	0	178	0	0	0	0	57	0	13	0	18	0	0	56	0	74	107	0	20	65	243	0	0	0	0	0	0	0	3164	0	25	0	27	0	413	0	0	851	13	269	0	0	0	18	0	0
Fujian	Microtus fortis	12	0	0	18	0	0	13	0	517	0	0	0	0	0	0	0	0	0	31	0	0	0	160	0	0	0	0	0	0	0	12020	0	11	0	64	0	1316	0	0	84	0	248	0	0	0	116	0	12
Fujian	Bandicota indica	0	0	0	0	0	0	0	0	100	0	0	0	0	0	0	0	0	0	908	0	2147	0	135	0	14	0	0	118	24	473	32542	0	0	0	22	12	1142	0	0	902	13	13	0	0	0	15	0	29
Hunan	Rattus tanezumi，Rattus norvegicus	0	0	0	0	71	0	0	0	0	0	0	0	0	0	0	0	0	0	0	0	0	0	19	0	0	0	0	0	0	0	2431	0	0	0	0	0	0	12	0	40	0	0	0	0	0	0	0	0
Hunan	Rattus nitidus	0	0	0	0	71	0	0	0	0	0	0	0	0	0	0	0	0	0	0	0	0	0	19	0	0	0	0	0	0	0	2431	0	0	0	0	0	0	12	0	40	0	0	0	0	0	0	0	0
Hunan	Eothenomys melanogaster	35	0	0	0	31	0	0	0	0	0	0	0	0	0	0	0	0	0	25	0	0	0	11	0	0	0	0	0	0	0	85	0	0	0	40	0	0	0	0	8096	24	0	0	0	0	0	0	0
Hunan	Rattus losea	0	0	0	110	46915	0	0	0	0	0	0	0	0	0	0	0	0	0	18	0	0	0	0	0	0	0	0	0	0	0	7813	0	0	0	0	0	0	0	0	180	0	0	0	0	0	0	0	0
Hunan	Microtus fortis	0	0	0	0	59	0	0	0	0	14	0	0	0	0	0	0	0	0	51	0	0	0	167	0	0	0	0	0	0	0	55	0	0	0	0	0	0	0	0	2987	0	0	44	0	0	0	0	0
Heilongjiang	Myodes rutilus	0	0	0	19	0	0	0	0	0	0	0	0	235	0	14	822	0	1750	33	0	3038	0	8602	0	17	0	0	0	0	0	200	0	70	0	0	0	0	0	0	106	0	0	0	0	0	218	0	12
Heilongjiang	Myodes rufocanus	0	0	0	0	0	0	0	0	0	0	0	0	2864	0	188	274	0	11742	37	0	4043	0	3346	0	0	0	0	0	0	331	320	0	17	0	0	0	0	0	0	70	0	0	0	0	0	354	0	76
Heilongjiang	Ochotona hyperborea	0	0	22	23	0	0	0	0	15	0	19	0	551	0	0	91	0	445	118	0	3513	0	2273	0	26	0	0	0	0	14	539	0	20	0	39	0	0	0	0	987	45	24	0	0	0	302	18	32
Heilongjiang	Tamias sibiricus	0	0	11	27	0	0	0	0	0	0	14	0	156	0	0	2019	17	494	44	0	4940	0	8833	33	29	0	0	0	0	0	286	0	2509	0	0	0	0	13	0	229	26	0	0	0	0	447	0	41
Xinjiang	Apodemus syhaticus	0	0	28	1454	0	28	0	0	25	0	0	0	106	0	15	24	0	297	60	0	307717	0	2564	0	38	0	0	0	0	19	561	0	20	0	0	0	88	12	0	169	0	0	0	0	0	471	0	18
Xinjiang	Microtus gregalis	42	0	1611	117	0	0	0	0	1110	0	0	0	78	0	0	12	0	96	61	0	9748	0	2880	0	85	0	0	0	0	1229	627	0	12	0	0	0	423	73	0	309	0	0	0	0	0	436	0	19
Xinjiang	Meriones meridianus	0	0	0	0	0	0	0	0	0	0	0	0	0	0	0	0	0	0	0	0	613432	0	854	0	0	0	0	0	0	0	0	0	0	0	0	0	0	0	0	28	0	0	0	0	0	16	0	0
Xinjiang	Meriones meridianus	0	0	13	0	0	0	0	0	0	0	0	0	728	0	0	0	0	71	0	0	4687	0	665	0	0	0	0	0	0	16	13997	0	0	0	32	0	0	0	0	26	0	0	0	0	0	169	0	11
Xinjiang	Cricetulus migratorius	0	0	0	15	0	0	0	0	436	0	0	0	67	0	0	27	0	458	1560	0	2990	0	4590	0	42	0	0	0	0	185	441	0	80	0	0	0	0	0	0	102	0	0	0	0	0	695	0	0
Xinjiang	Dipus sagitta，Allactaga sibirica	18	0	0	79	652	0	0	0	15	0	18	0	134	0	0	20	0	158	458	0	14278	0	4291	0	320	0	0	0	11	13	1482	11	262	0	19	0	175	0	0	3516	23	0	0	0	0	652	0	21
Xinjiang	Apodemus agrarius，Mus musculus，Sicista concolor，Meriones libycus，Dryomys nitedula	0	0	0	50	0	13	0	0	1461	0	0	0	15	0	0	34	0	18	217	91	22834	0	1144	0	212	0	0	0	0	48	173	17	115	0	0	0	0	83	0	2065	0	36	0	0	0	71	0	0
Guizhou	Eothenomys melanogaster	35	12	42	140	0	697	0	0	109	0	0	0	673	0	0	0	0	0	56893	67	5103	0	609	0	88	0	0	0	0	6686	217	0	11	0	15	0	166	26	0	2395	11	336	0	0	0	91	0	50
Guizhou	Apodemus chevrieri	0	20	13	868	0	0	0	0	79	12	0	0	133	0	0	32	0	0	427	68	618	0	2192	0	17	0	46	0	0	55	419	0	62	0	25	0	29	0	14	1163	0	290	0	0	0	1338	0	1674
Guizhou	Apodemus agrarius，Niviventer confucianus	0	0	35	118	0	18	0	0	776	0	0	0	21	0	0	0	0	0	599	154	966	0	1130	0	15	0	0	0	0	63	3154	0	65	0	19	0	26	14	0	1511	0	48	0	0	0	828	0	53
Guizhou	Rattus nitidus，Mus musculus，Mus pahari	13	0	864	537	0	14	0	0	15366	0	20	0	98	0	0	11	13	0	425	103	2550	0	3890	0	248	0	0	0	0	61	4587	0	26	0	28	0	918	44	11	2550	11	367	0	0	25	44647	0	23
Zhejiang	Rattus norvegicus	274	0	0	119	9047	0	0	0	1690	0	0	0	0	0	0	24	0	0	13	0	53	0	156	0	11	0	0	0	0	469	11427	0	200	16	0	0	84	0	0	448	0	627	0	0	0	21	0	259
Zhejiang	Rattus tanezumi	156	0	0	1660	14	0	0	0	24269	0	0	0	0	0	13	0	0	34	81	0	18	0	256	0	0	0	0	0	0	0	8296	0	394	0	0	0	27	0	0	510	0	144	0	0	246	0	0	92
Zhejiang	Suncus murinus	4556	0	0	28	0	0	0	0	106	122	0	0	0	0	257	0	0	11	0	0	32	0	691	0	0	0	0	0	0	0	1470	0	436	0	0	0	12	0	0	194	0	4933	0	0	0	1389	0	17
Zhejiang	Niviventer confucianus	13	0	0	13662	15	0	0	0	108	0	0	0	0	0	0	0	0	0	62	0	200	0	391	0	32	0	0	0	0	0	11238	0	320	0	0	0	0	96	0	991	0	85	0	0	0	13	0	132
Zhejiang	Apodemus agrarius	0	0	0	217	0	0	0	0	50	0	0	0	0	0	0	0	0	0	0	0	0	0	237	0	0	0	0	0	0	0	24795	0	228	0	0	0	0	0	0	680	0	126	0	0	0	0	0	41
Zhejiang	Mus musculus，Rattus losea，Niviventer coninga	0	0	0	557	11	0	0	0	7239	0	1401	0	30	0	0	0	0	0	18	0	568	0	174	0	0	0	0	0	0	0	2496	0	167	0	17	11	0	0	0	315	0	39	0	0	0	56	0	13
Guangxi	Rattus norvegicus	187	0	0	198	16	0	0	0	1377	0	0	0	0	0	14	0	0	0	177	0	2242	0	306	0	0	0	0	0	0	136	3310	0	370	0	0	0	55	0	0	808	0	7547	0	0	0	223	0	4160
Guangxi	Rattus tanezumi	0	0	0	194	0	0	0	0	647	0	0	0	0	0	12	0	0	0	155	0	5028	0	452	0	0	0	0	0	0	0	19054	0	343	0	0	22	50	0	0	517	0	76	0	0	0	43	0	82
Guangxi	Rattus andamanensis ，Apodemus syhaticus，Mus musculus	0	20	0	164	0	0	0	0	43	0	0	0	49	0	0	0	15	0	30	0	92	0	1720	0	0	0	0	0	0	0	1011	0	9852	0	0	18	20	0	0	267	0	225	0	0	0	92	0	82
Guangxi	Sorex araneus	704	0	20	35	0	27	0	0	45	223	0	0	159	0	17	0	33	13	23	0	48	0	36614	0	0	0	0	16	0	21	332	0	1066	0	0	1392	17	65	0	4209	0	88	0	0	11	634	0	31
Shandong	Apodemus agrarius	27	0	13	53	11	0	17	0	115	0	0	17	0	0	0	0	0	0	34	0	5593	0	1131	0	0	0	0	0	0	0	1824	0	610	0	0	16	13	499	0	500	0	283	0	0	0	59	0	28
Shandong	Apodemus agrarius	16	0	0	70	0	0	0	0	60	0	0	0	11	0	519	0	30	0	213	149	44	0	10962	0	0	0	0	0	0	0	14924	0	31128	0	0	0	0	111	0	200	0	124	0	0	0	59	0	200
Shandong	Apodemus agrarius	0	0	0	39	0	0	0	0	98	0	14	0	0	0	1599	0	0	0	28	348	286	0	26294	0	0	0	0	0	0	0	1498	0	79880	0	0	0	0	40	0	100	0	85	0	0	0	0	0	0
Shandong	Tscherskia triton，Mus musculus，Cricetulus barabensis	0	0	0	33	0	0	0	0	73	0	0	0	0	0	72	0	25	0	375	20	0	0	11444	0	0	0	0	17	0	0	693	0	7687	0	0	0	0	30	33	1306	0	5010	0	0	0	0	0	11
[truncated: 24 more columns]

## Sheet: Table S3
location	species	Adenoviridae	Anelloviridae	Arenaviridae	Arteriviridae	Astroviridae	Hantaviridae	Caliciviridae	Circoviridae	Coronaviridae	Flaviviridae	Hepadnaviridae	Hepeviridae	Herpesviridae	Papillomaviridae	Paramyxoviridae	Parvoviridae	Picobirnaviridae	Picornaviridae	Polyomaviridae	Poxviridae	Reoviridae	Retroviridae	Rhabdoviridae
Yunnan	Rattus tanezumi	284	17	0	0	30397	0	12	3390	8115	0	0	0	36	0	0	118177	31363	11770	25	0	0	404	0
Yunnan	Eothenomys custos	1511	11	0	15	573	0	0	485	13	17	0	17	136	32	0	3639	9934	719	0	14	0	80	0
Yunnan	Mus caroli	12	0	7752	0	4376	0	13	33	38423	0	0	0	1100	307	0	1700	1679	826	22	0	6023	52590	28
Yunnan	Rattus andamanensis	0	15	0	0	728	0	11	1268	17	20	0	0	82	24	0	4309	11480	429	0	19	73	55	0
Yunnan	Mus pahari	0	17	25	0	106	0	23	741	32	11	12	36	2090	52	36	3379	8738	760	19	13	0	222	0
Yunnan	Apodemus syhaticus	35	34	13	0	180	0	12	84	17	79	13	0	1478	14	0	302039	3875	2210	0	14	0	257	0
Yunnan	Crocidura dracula	5381	26	14	0	19	77	14	65	28	15	0	0	365	52	0	16328	11	3051	0	13	62	276	27
Yunnan	Niviventer eha	0	369	12	0	561	0	0	504	0	0	0	0	385	17	0	7888	38685	2018	0	0	16	160	0
Yunnan	Rattus tanezumi	0	1105	181588	0	28623	0	42	16	0	0	0	19	214	49	12	156	248	1062	0	0	0	477	0
Yunnan	Rattus norvegicus	0	0	0	0	143	0	0	53	0	19	0	0	775	25	0	271	0	29	0	0	0	0	0
Yunnan	Rattus norvegicus	0	34	27325	0	16	0	0	217	782	39	0	0	14200	475	0	128	303	14	0	0	0	52	0
Yunnan	Rattus tanezumi	45	22	0	0	622	0	0	2975	327	0	0	307	283	13	0	10504	5375	207	0	0	0	14	0
Inner Mongolia	Citellus erthrogenys	0	14	0	0	0	0	0	0	11	47	0	0	147	0	0	233	2476	53	0	0	0	15979	0
Inner Mongolia	Dipus sagitta	0	2556	14425	10001	0	0	0	67	0	38350	0	0	108	99	0	2768	65	6453	26	0	25	288	115
Inner Mongolia	Meriones meridianus	0	0	0	11	0	0	0	85	0	39	0	0	10387	191	0	128	0	17	12	0	0	24	0
Inner Mongolia	Allactaga sibirica	0	644	0	16659	0	0	0	4995	43295	3384	0	0	30	916	231	13774	0	90	173	0	0	20989	12
Inner Mongolia	Meriones unguiculatus	0	352	0	0	0	0	0	0	0	28	0	0	3498	761	0	783	552	0	201	0	0	51	0
Inner Mongolia	Cricetulus barabensis，Allocricetulus curtatus	0	26	0	63	0	0	0	0	0	903	0	16	29	535	0	5713	173	267	0	0	0	76	36
Inner Mongolia	Meriones meridianus	0	54	0	0	69	46	0	311	123108	290	0	15	11598	15	0	1056	4122	54	15	95	0	68	25
Inner Mongolia	Meriones meridianus	0	21	0	12	37	0	0	412	5578	319	0	43	1370	14	0	138	7474	27	0	14	0	57	0
Inner Mongolia	Meriones unguiculatus	0	84	0	64	0	15	22	60	3524	30	0	19	887	1071	12	1431	2801	47	0	0	17	111	67
Inner Mongolia	Dipus sagitta，Allactaga sibirica，Euchoreutes naso	1535	1054	0	13	0	26	0	1578	7162	45	45	222	13721	669	0	1253	1477	240	0	0	0	162	0
Hebei	Cricetulus barabensis	722	2532	0	0	350	0	165	328	0	131	0	429	455	27	0	8263	891	148	0	0	25	141	0
Hebei	Spermophilus dauricus	602	90	0	0	20	0	18	416	0	52	14	55	1885	11	0	114975	1743	164	0	37	15	132	11
Hebei	Cricetulus barabensis	18	397	35	0	0	0	0	795	0	71	0	68	1419	0	0	979	1379	189	0	0	0	32	0
Hebei	Cricetulus barabensis，Tscherskia triton，Mus musculus，Myodes rufocanus，Allactaga sibirica，Apodemus peninsulae	13	183	0	0	184	13	0	302	0	21	0	21	2328	0	0	203	6634	38018	0	16	0	224	0
Sichuan	Apodemus latronum，Eothenomys custos，Niviventer excelsior	0	153	0	0	0	0	0	534	0	313	0	19	12219	29	0	51	223	435	0	0	11	19	65
Jilin	Apodemus peninsulae，Apodemus agrarius	18	30420	0	0	78	31	32	140	41	3670	0	30872	9959	42	0	1284	5139	91467	0	17	0	418	0
Jilin	Myodes rutilus，Tscherskia triton，Tamias sibiricus	56	51	0	30	113	115	28	624	2798	13	0	22	532	72	131	1159	9888	5853	0	0	0	64	1415
Jilin	Myodes rufocanus	329	65	0	280	147	0	0	164	1155	28	0	46	118	0	0	858	15902	1695	0	0	0	46	0
Jilin	Myodes rufocanus	35	262	0	62	1194	16	24	3161	6334	14	0	27	420	2833	0	3323	28978	861	0	0	11	40	27
Tibet	Apodemus peninsulae	0	1495	0	0	130	0	0	338	5468	0	0	0	380	0	0	195	120	13	0	0	0	322	0
Tibet	Niviventer confucianus	0	390	0	0	466	0	0	315	4124	0	13	0	652	45	0	51	129	125	0	0	0	34	57
Tibet	Phaiomys leucurus	0	2123	0	0	0	0	0	165714	0	0	0	0	333	0	0	429	18	24	0	0	0	0	0
Tibet	Microtus clarkei，Rattus nitidus，Cricetulus longicaudatus，Cricetulus kamensis	0	117	0	0	210	0	0	477	30	0	0	0	167	0	0	44	71	148	0	0	97	49	0
Tibet	Microtus clarkei	0	248	0	4303	54	0	0	8588	198	1039	0	65	237	16	0	121	190	90	0	0	0	61	0
Tibet	Sorex araneus	0	18	0	18	143	14	142	330	18111	1492	13	34	2701	86	13	2648	116	1679	0	29	33	74	80
Tibet	Niviventer eha	0	151	0	43	25	16	0	895	50211	16	0	58	31339	375	0	104	117	50	0	0	0	67	0
Tibet	Cricetulus longicaudatus	0	0	0	16	40	45	63	182	138	11	0	67	4240	23	0	161	97	364	14	0	0	433	23
Tibet	Ochotona curzoniae	0	14	0	15	43	0	0	274	180	17	0	43	209	21	0	303	816	49	0	22	0	104	0
Shanxi	Cricetulus barabensis	269	1033	0	0	0	18	0	462	56	0	0	0	577	0	0	12030	8205	55	0	0	0	121	11
Shanxi	Apodemus agrarius，Apodemus peninsulae	0	1870	0	0	2547	329	0	324	393	0	0	0	47162	53	0	41676	425	232	0	0	0	200	24
Shanxi	Apodemus agrarius	95	81	0	0	0	0	0	249	11	12	0	0	41407	65	0	856	0	15	0	15	0	59	0
Shanxi	Sorex araneus	0	0	0	19	59	133	89	336	163	24	35	1112	1353	2785	25	41122	139	3519	0	18	14	1532	41
Shanxi	Eothenomys inez	0	14	0	813	2963	0	0	137	106	17	0	10970	152	337	17	92	20593	1486	0	12	0	83	81
Shanxi	Apodemus draco	0	38	0	11	20	0	0	440	5355	24	19	41	1318	16	0	86	7097	57	0	0	0	77	0
Shanxi	Niviventer confucianus	0	724	0	0	33	0	24	278	195	15	0	42	50328	129	0	172	3766	9689	0	0	0	98	0
Shanxi	Apodemus agrarius	0	325	0	16	2833	0	17	822	132	17	0	4538	5959	408	17	99	5362	2069	39	40	24	103	0
Hubei	Niviventer confucianus	14	956	32	0	0	0	0	545	738	3973	0	0	170023	123	0	5603	1017	1056	0	18	0	154	0
Hubei	Niviventer confucianus	23	56	0	0	0	0	0	499	0	17	0	0	188333	89	0	8402	2977	444	17	0	0	167	0
Hubei	Rattus losea	0	190	0	0	435	0	0	56	0	38	0	0	89012	25	0	544	309	64	0	0	69	91	0
Hainan	Rattus andamanensis	0	134	0	0	246	0	0	47	717	0	0	41	2816	0	0	17	3331	90	0	0	76	117	0
Hainan	Niviventer fulvescens	0	0	0	0	159	0	0	382	0	0	0	0	2425	0	0	889	323	41	0	0	41	238	0
Hainan	Rattus losea	0	0	0	0	2579	0	0	704	0	0	0	0	1996	0	0	29	61	7328	0	0	1182	52	12
Hainan	Rattus tanezumi，Rattus norvegicus	0	0	16	0	447	0	0	14	0	0	0	0	279	59	0	32	30	136	0	0	103	29	0
Hunan	Apodemus agrarius	0	488	0	0	563	0	0	447	0	16	0	0	10487	14	0	4422	600	167	0	514	195	77	0
Hunan	Niviventer confucianus	0	18	0	0	107965	0	0	19	0	298	0	0	46983	0	0	1640	482	219	0	12	221	61	0
Guangdong	Rattus norvegicus	520	260	0	38	1655	0	20	18	37	19	0	0	372407	189	117	276809	77	3714	20	22	11	351	0
Guangdong	Rattus losea	0	143	0	0	184	13	0	23	32	0	0	0	973	21	0	14047	1089	48	0	0	0	24	0
Guangdong	Mus musculus	11	85	0	0	197	0	0	12	28406	44	0	0	58635	1030	38	444	4914	85	0	12	0	80	0
Ningxia	Caryomys eva	0	1113	0	0	0	0	0	14	19	591	0	0	1394	110	13	961	7131	151	0	0	0	38	0
Ningxia	Apodemus agrarius	0	106	0	0	0	96	0	14	42	11	0	0	52567	349	17	708	132	578	13	0	0	61	0
Ningxia	Apodemus peninsulae	0	9271	0	12	0	19	0	0	38	13	11	59	144517	666	6647	463	75	74	0	15	0	309	248
Ningxia	Microtus fortis，Cricetulus longicaudatus，Mus musculus，Niviventer confucianus	16	75	0	3324	0	29	0	17	16	0	0	14	44195	92	0	260	5703	127	22	0	137	75	80
Shaanxi	Apodemus draco	0	1176	0	0	0	0	0	964	23	0	0	0	1076	113	18	570	24	0	0	0	0	0	0
Shaanxi	Apodemus chevrieri	0	29	0	0	23	0	42	55	18	0	0	0	86411	560	0	181	219	159	0	17	0	27	0
Shaanxi	Niviventer confucianus	108	97	0	0	3624	11	49	155	843	88	0	103	10266	63	0	43398	2179	3941	0	0	0	211	0
Shaanxi	Sorex araneus	0	0	0	60	166	0	33	2113	4113	0	0	0	309	25	0	863	78	655	28	0	221	103	0
Shaanxi	Apodemus draco	17	610	0	0	0	0	0	372	2254	586	0	0	22261	1514	34	839	459	114	29	14	115	42	0
Shaanxi	Apodemus peninsulae，Apodemus chevrieri	0	0	0	0	13	0	0	79	4696	0	0	0	545	20	0	634	293	827	0	0	223	107	0
Shaanxi	Niviventer confucianus，Eothenomys melanogaster，Cansumys canus	19	72	0	0	95	0	0	92	4863	633	12	0	826	574	0	19600	8158	2953	0	34	0	107	0
Fujian	Niviventer fulvescens	17	0	0	12	14	0	46	46	11	32	0	0	7167	130	0	968	175	66	0	34	0	108	0
Fujian	Rattus losea	0	243	0	0	0	0	0	17	1392	13	13	0	9051	19	0	466	5104	129	0	12	0	623	0
Fujian	Rattus losea	63	178	0	0	57	56	0	107	20	0	0	0	3164	0	0	668	4700	897	0	0	0	242	32
Fujian	Microtus fortis	12	18	0	0	517	0	0	31	0	0	0	0	12020	12	0	44506	237	117	0	0	11	1639	0
Fujian	Bandicota indica	0	0	0	0	100	0	0	908	2147	14	24	473	32542	29	0	124	5923	495	0	0	13	132	0
Hunan	Rattus tanezumi，Rattus norvegicus	0	0	71	0	0	0	0	0	0	0	0	0	2431	0	0	0	15	74	0	0	0	0	0
Hunan	Rattus nitidus	0	0	71	0	0	0	0	0	0	0	0	0	2431	0	0	0	15	74	0	0	0	0	0
Hunan	Eothenomys melanogaster	35	0	31	0	0	0	0	25	0	0	0	0	85	0	0	0	500	28	0	52	0	100	0
Hunan	Rattus losea	0	110	46915	0	0	0	0	18	0	0	0	0	7813	0	0	0	0	140	0	0	0	15	0
Hunan	Microtus fortis	0	0	59	0	0	0	0	51	0	0	0	0	55	0	0	490	0	70	0	0	0	0	0
Heilongjiang	Myodes rutilus	0	19	0	0	0	822	0	33	3038	17	0	0	200	12	0	790	767	81	0	0	15	30	28
Heilongjiang	Myodes rufocanus	0	0	0	0	0	274	0	37	4043	0	0	331	320	76	0	903	686	140	0	0	0	22	61
Heilongjiang	Ochotona hyperborea	0	23	0	0	15	91	0	118	3513	26	0	14	539	32	22	2639	657	206	0	16	24	76	0
Heilongjiang	Tamias sibiricus	0	27	0	0	0	2019	17	44	4940	29	0	0	286	41	0	1735	185	746	0	0	37	84	18
Xinjiang	Apodemus syhaticus	0	1454	0	28	25	24	0	60	307717	38	0	19	561	18	19	2813	678	503	14	0	0	50	0
Xinjiang	Microtus gregalis	42	117	0	0	1110	12	0	61	9748	85	0	1229	627	19	24	240551	7210	800	0	0	19	59	0
Xinjiang	Meriones meridianus	0	0	0	0	0	0	0	0	613432	0	0	0	0	0	0	118	56	0	0	0	0	0	0
Xinjiang	Meriones meridianus	0	0	0	0	0	0	0	0	4687	0	0	16	13997	11	0	62	61	11	0	0	0	22	0
Xinjiang	Cricetulus migratorius	0	15	0	0	436	27	0	1560	2990	42	0	185	441	0	0	776	138	41	0	0	0	54	0
Xinjiang	Dipus sagitta，Allactaga sibirica	18	79	652	0	15	20	0	458	14278	320	11	13	1482	21	0	21934	10866	2870	0	24	35	67	0
Xinjiang	Apodemus agrarius，Mus musculus，Sicista concolor，Meriones libycus，Dryomys nitedula	0	50	0	13	1461	34	0	217	22834	212	0	48	173	0	27	404	439	84	0	17	0	225	0
Guizhou	Eothenomys melanogaster	35	140	0	697	109	0	0	56893	5103	88	0	6686	217	50	33	114	10736	244	16	0	14	68	94
Guizhou	Apodemus chevrieri	0	868	0	0	79	32	0	427	618	17	0	55	419	1674	17	436	3650	6356	0	0	24	141	0
Guizhou	Apodemus agrarius，Niviventer confucianus	0	118	0	18	776	0	0	599	966	15	0	63	3154	53	0	1095	893	476	0	73	0	251	12
Guizhou	Rattus nitidus，Mus musculus，Mus pahari	13	537	0	14	15366	11	13	425	2550	248	0	61	4587	23	16	900	4437	459	0	14	0	592	12
Zhejiang	Rattus norvegicus	274	119	9047	0	1690	24	0	13	53	11	0	469	11427	259	17	11749	92	667	0	15	0	37	0
Zhejiang	Rattus tanezumi	156	1660	14	0	24269	0	0	81	18	0	0	0	8296	92	0	405862	420	13323	0	0	0	94	0
Zhejiang	Suncus murinus	4556	28	0	0	106	0	0	0	32	0	0	0	1470	17	12	13416	23	121293	0	0	0	268	0
Zhejiang	Niviventer confucianus	13	13662	15	0	108	0	0	62	200	32	0	0	11238	132	0	2755	5696	684	98	0	0	328	0
Zhejiang	Apodemus agrarius	0	217	0	0	50	0	0	0	0	0	0	0	24795	41	13	1228	365	208	12	0	0	51	0
Zhejiang	Mus musculus，Rattus losea，Niviventer coninga	0	557	11	0	7239	0	0	18	568	0	0	0	2496	13	102	73885	706	406	0	0	0	69	0
Guangxi	Rattus norvegicus	187	198	16	0	1377	0	0	177	2242	0	0	136	3310	4160	15	11843	460	2256	0	0	0	40	0
Guangxi	Rattus tanezumi	0	194	0	0	647	0	0	155	5028	0	0	0	19054	82	0	4449	2027	253	0	0	0	35	0
Guangxi	Rattus andamanensis ，Apodemus syhaticus，Mus musculus	0	164	0	0	43	0	15	30	92	0	0	0	1011	82	0	1006	2244	573	0	0	0	93	0
Guangxi	Sorex araneus	704	35	0	27	45	0	33	23	48	0	0	21	332	31	0	2438	31	6938	0	0	0	86	0
Shandong	Apodemus agrarius	27	53	11	0	115	0	0	34	5593	0	0	0	1824	28	0	3111	577	934	0	0	15	313	0
Shandong	Apodemus agrarius	16	70	0	0	60	0	30	213	44	0	0	0	14924	200	0	17609	840	2223	0	17	49	606	105
Shandong	Apodemus agrarius	0	39	0	0	98	0	0	28	286	0	0	0	1498	0	0	3052	64	3924	0	0	0	1325	181
Shandong	Tscherskia triton，Mus musculus，Cricetulus barabensis	0	33	0	0	73	0	25	375	0	0	0	0	693	11	0	928	2951	1289	0	0	0	176	15

## Sheet: Table S4
Table S4. Origin and accession number of viruses identified in this study
No.	Family	Virus ID	Host	Province	Collection date	Accession number	Virus detection rate (pos./indiv.)	Completeness	Length (nt)	GC content (%)	Gene No.
1	Hantaviridae	RtNn-HV/HuN2015	Niviventer confucianus	Hunan	2015.3	KY370078	2/19	Partial L	370	39.7	1
2	Hantaviridae	RtAp-HV/JL2014	Apodemus peninsulae	Jilin	2014.8	KY370079	1/22	Partial L	365	37.8	1
3	Hantaviridae	RtCe-HV/NX2015	Caryomys eva	Ningxia	2015.4	KY370080	2/22	Partial L	339	36.6	1
4	Hantaviridae	RtNn-HV/NX2015	Niviventer confucianus	Ningxia	2015.4	KY370081	1/5	Partial L	390	40.5	1
5	Hantaviridae	RtMrut-HV/JL2014	Myodes rutilus	Jilin	2014.8	KY370082	2/14	Partial L	393	35.6	1
6	Hantaviridae	RtNn-HV/SAX2015	Niviventer confucianus	Shaanxi	2015.6	KY370083	2/50	Partial L	372	37.1	1
7	Hantaviridae	RtDs-HV/IM2014	Dipus sagitta	Inner Mongolia	2014.5	KY370084	2/26	Partial L	375	34.1	1
8	Hantaviridae	RtMg-HV/XJ2015	Microtus gregalis	Xinjiang	2015.9	KY370085	2/44	Partial L	362	38.4	1
9	Hantaviridae	Shrew-HV/Tibet2014	Sorex araneus	Tibet	2014.12	KY370086	3/50	Partial L	393	33.1	1
10	Hantaviridae	Shrew-HV/SX2014	Sorex araneus	Shanxi	2014.12	KY370087	1/11	Partial L	387	34.9	1
11	Hantaviridae	RtCl-HV/GZ2015	Eothenomys melanogaster	Guizhou	2015.12	KY370088	5/39	Partial L	387	34.1	1
12	Hantaviridae	RtRn-HV/GD2015	Rattus norvegicus	Guangdong	2015.1	KY370089	4/17	Partial L	324	39.2	1
13	Hantaviridae	RtAa-HV/SD2016	Apodemus agrarius	Shandong	2016.7	KY370090	5/127	Partial L	366	38	1
14	Arteriviridae	RtMc-Arterivirus/Tibet2014	Microtus clarkei	Tibet	2014.12	KY369967	2/17	Complete	15224	51.8	8
15	Arteriviridae	RtEi-Arterivirus/SX2014	Eothenomys inez	Shanxi	2014.12	KY369968	3/23	Complete	15275	51.6	8
16	Arteriviridae	RtMruf-Arterivirus/JL2014	Myodes rufocanus	Jilin	2014.8	KP280006	1/48	Complete	15728	52.5	8
17	Arteriviridae	RtClon-Aterivirus/NX2015	Cricetulus longicaudatus	Ningxia	2015.4	KU302440	3/6	Complete	15099	53.8	9
18	Arteriviridae	RtClan-Arterivirus/GZ2015	Eothenomys melanogaster	Guizhou	2015.12	KY369969	1/39	Complete	14943	52.1	8
19	Arteriviridae	RtDs-Arterivirus-4/IM2014	Dipus sagitta	Inner Mongolia	2014.5	KP280007	1/26	Partial	7703	49.9	1
20	Arteriviridae	RtDs-Arterivirus-1/IM2014	Dipus sagitta	Inner Mongolia	2014.5	KP280008	1/26	Partial	2856	47.5	1
21	Coronaviridae	RtRn-CoV/YN2013	Rattus norvegicus	Yunnan	2013.7	KY370043	6/48	Complete	31132	38.4	6
22	Coronaviridae	RtRf-CoV-1/YN2013	Rattus tanezumi	Yunnan	2013.7	KY370055	6/96	Partial RdRp	440	40	1
23	Coronaviridae	RtAs-CoV/IM2014	Allactaga sibirica	Inner Mongolia	2014.5	KY370044	2/28	Complete	32221	40.6	6
24	Coronaviridae	RtRf-CoV-2/YN2013	Rattus tanezumi	Yunnan	2013.7	KY370056	12/96	Partial RdRp	440	40	1
25	Coronaviridae	RtMc-CoV-1/YN2013	Mus caroli	Yunnan	2013.7	KY370057	1/29	Partial RdRp	440	39.3	1
26	Coronaviridae	RtMc-CoV-2/YN2013	Mus caroli	Yunnan	2013.7	KY370058	3/29	Partial RdRp	440	38.6	1
27	Coronaviridae	RtMrut-CoV/JL2014	Myodes rutilus	Jilin	2014.8	KY370059	1/14	Partial RdRp	440	37.7	1
28	Coronaviridae	RtMruf-CoV-1/JL2014	Myodes rufocanus	Jilin	2014.8	KY370045	4/48	Complete	29197	39.8	5
29	Coronaviridae	RtMruf-CoV-2/JL2014	Myodes rufocanus	Jilin	2014.8	KY370046	2/48	Complete	31393	38	6
30	Coronaviridae	RtAp-CoV/Tibet2014	Apodemus peninsulae	Tibet	2014.12	KY370047	4/21	Complete	31290	40	6
31	Coronaviridae	RtNn-CoV/Tibet2014	Niviventer confucianus	Tibet	2014.12	KY370060	3/30	Partial RdRp	420	39.8	1
32	Coronaviridae	RtAa-CoV/SX2014	Apodemus agrarius	Shanxi	2014.12	KY370061	7/93	Partial RdRp	432	40.7	1
33	Coronaviridae	RtNn-CoV/HuB2014	Niviventer confucianus	Hubei	2014.12	KY370062	4/51	Partial RdRp	440	40.2	1
34	Coronaviridae	RtRr-CoV/HaiN2015	Rattus andamanensis	Hainan	2015.2	KY370063	4/40	Partial RdRp	431	39.7	1
35	Coronaviridae	RtMm-CoV/GD2015	Mus musculus	Guangdong	2015.1	KY370048	1/23	Complete	31133	38.4	6
36	Coronaviridae	RtNn-CoV/SAX2015	Niviventer confucianus	Shaanxi	2015.6	KY370049	2/50	Complete	31172	38.4	6
37	Coronaviridae	RtRl-CoV/FJ2015	Rattus losea	Fujian	2015.5	KY370050	2/57	Complete	28722	40.3	5
38	Coronaviridae	RtBi-CoV/FJ2015	Bandicota indica	Fujian	2015.5	KY370051	2/36	Complete	31149	38.6	6
39	Coronaviridae	RtAp-CoV/SAX2015	Apodemus peninsulae	Shaanxi	2015.6	KY370064	2/16	Partial RdRp	417	39.8	1
40	Coronaviridae	RtMm-CoV-1/IM2014	Meriones meridianus	Inner Mongolia	2014.5	KY370052	5/80	Complete	31105	36.7	6
41	Coronaviridae	RtMm-CoV-2/IM2014	Meriones meridianus	Inner Mongolia	2014.5	KY370065	8/80	Partial RdRp	440	38.6	1
42	Coronaviridae	RtMruf-CoV/HLJ2015	Myodes rufocanus	Heilongjiang	2015.9	KY370066	2/23	Partial RdRp	439	36.5	1
43	Coronaviridae	RtAs-CoV/XJ2015	Apodemus syhaticus	Xinjiang	2015.9	KY370067	3/27	Partial RdRp	428	36.7	1
44	Coronaviridae	RtMg-CoV/XJ2015	Microtus gregalis	Xinjiang	2015.9	KY370068	4/44	Partial RdRp	440	37.3	1
45	Coronaviridae	RtMm-CoV/XJ2015	Meriones meridianus	Xinjiang	2015.9	KY370069	3/12	Partial RdRp	416	37	1
46	Coronaviridae	RtAa-CoV/XJ2015	Apodemus agrarius	Xinjiang	2015.9	KY370070	1/8	Partial RdRp	416	39.4	1
47	Coronaviridae	Shrew-CoV/Tibet2014	Sorex araneus	Tibet	2014.12	KY370053	5/50	Complete	27102	36.6	5
48	Coronaviridae	RtNe-CoV/Tibet2014	Niviventer eha	Tibet	2014.12	KY370071	1/33	Partial RdRp	429	40.1	1
49	Coronaviridae	RtAd-CoV/SX2014	Apodemus draco	Shanxi	2014.12	KY370072	1/9	Partial RdRp	427	38.9	1
50	Coronaviridae	RtNn-CoV/SX2014	Niviventer confucianus	Shanxi	2014.12	KY370073	3/27	Partial RdRp	431	39.2	1
51	Coronaviridae	RtClan-CoV/GZ2015	Eothenomys melanogaster	Guizhou	2015.12	KY370054	3/39	Complete	28862	39.5	5
52	Coronaviridae	RtAa-CoV/GZ2015	Apodemus agrarius	Guizhou	2015.12	KY370074	1/14	Partial RdRp	421	39.9	1
53	Coronaviridae	RtRnit-CoV/GZ2015	Rattus nitidus	Guizhou	2015.12	KY370075	2/16	Partial RdRp	433	38.1	1
54	Coronaviridae	RtRf-CoV/GX2016	Rattus tanezumi	Guangxi	2016.5	KY370076	2/41	Partial RdRp	423	38.3	1
55	Coronaviridae	RtAa-CoV/SD2016	Apodemus agrarius	Shandong	2016.7	KY370077	11/127	Partial RdRp	418	40.4	1
56	Astroviridae	Shrew-AstV/SAX2015	Sorex araneus	Shaanxi	2015.6	KY369970	3/36	Partial RdRp	386	37.3	1
57	Astroviridae	RtNn-AstV/SAX2015	Niviventer confucianus	Shaanxi	2015.6	KY369971	10/50	Partial RdRp	377	47	1
58	Astroviridae	RtMm-AstV/IM2014	Meriones meridianus	Inner Mongolia	2014.5	KY369972	7/80	Partial RdRp	375	40.8	1
59	Astroviridae	RtMg-AstV/XJ2015	Microtus gregalis	Xinjiang	2015.9	KY369973	2/44	Partial RdRp	380	37.4	1
60	Astroviridae	RtAa-AstV/XJ2015	Apodemus agrarius	Xinjiang	2015.9	KY369974	4/8	Partial RdRp	384	46.4	1
61	Astroviridae	RtAa-AstV-1/SX2014	Apodemus agrarius	Shanxi	2014.12	KY369975	4/93	Partial RdRp	378	40.4	1
62	Astroviridae	RtAc-AstV/GZ2015	Apodemus chevrieri	Guizhou	2015.12	KY369976	2/40	Partial RdRp	383	47.3	1
63	Astroviridae	RtAa-AstV/GZ2015	Apodemus agrarius	Guizhou	2015.12	KY369977	6/14	Partial RdRp	374	50.5	1
64	Astroviridae	RtRnit-AstV/GZ2015	Rattus nitidus	Guizhou	2015.12	KY369978	3/16	Partial RdRp	383	51.2	1
65	Astroviridae	RtRn-AstV/YN2013	Rattus norvegicus	Yunnan	2013.7	KY369979	2/48	Partial RdRp	322	43.8	1
66	Astroviridae	RtRf-AstV-1/YN2013	Rattus tanezumi	Yunnan	2013.7	KY369980	2/96	Partial RdRp	404	52	1
67	Astroviridae	RtRf-AstV-2/YN2013	Rattus tanezumi	Yunnan	2013.7	KY369981	5/96	Partial RdRp	428	42.1	1
68	Astroviridae	RtRf-AstV-3/YN2013	Rattus tanezumi	Yunnan	2013.7	KY369982	3/96	Partial RdRp	340	43.8	1
69	Astroviridae	RtRf-AstV-4/YN2013	Rattus tanezumi	Yunnan	2013.7	KY369983	3/96	Partial RdRp	404	50.3	1
70	Astroviridae	RtRf-AstV-5/YN2013	Rattus tanezumi	Yunnan	2013.7	KY369984	2/96	Partial RdRp	404	45.8	1
71	Astroviridae	RtEc-AstV-1/YN2013	Eothenomys custos	Yunnan	2013.7	KY369985	3/29	Partial RdRp	401	43.6	1
72	Astroviridae	RtEc-AstV-2/YN2013	Eothenomys custos	Yunnan	2013.7	KY369986	1/29	Partial RdRp	404	39.4	1
73	Astroviridae	RtMc-AstV/YN2013	Mus caroli	Yunnan	2013.7	KY369987	1/29	Partial RdRp	349	45.6	1
74	Astroviridae	RtRs-AstV/YN2013	Rattus andamanensis	Yunnan	2013.7	KY369988	8/26	Partial RdRp	350	50.6	1
75	Astroviridae	RtMp-AstV/YN2013	Mus pahari	Yunnan	2013.7	KY369989	2/18	Partial RdRp	343	47.2	1
76	Astroviridae	RtAs-AstV/YN2013	Apodemus syhaticus	Yunnan	2013.7	KY369990	3/38	Partial RdRp	350	44	1
77	Astroviridae	RtNe-AstV/YN2013	Niviventer eha	Yunnan	2013.7	KY369991	5/20	Partial RdRp	339	45.7	1
78	Astroviridae	RtCb-AstV/HeB2014	Cricetulus barabensis	Hebei	2014.7	KY369992	2/60	Partial RdRp	341	42.8	1
79	Astroviridae	RtMruf-AstV-1/JL2014	Myodes rufocanus	Jilin	2014.8	KY369993	1/48	Partial RdRp	338	38.5	1
80	Astroviridae	RtMruf-AstV-2/JL2014	Myodes rufocanus	Jilin	2014.8	KY369994	2/48	Partial RdRp	404	40.1	1
81	Astroviridae	RtMruf-AstV-3/JL2014	Myodes rufocanus	Jilin	2014.8	KY369995	2/48	Partial RdRp	404	38.4	1
82	Astroviridae	RtAp-AstV/Tibet2014	Apodemus peninsulae	Tibet	2014.12	KY369996	5/21	Partial RdRp	347	51.9	1
83	Astroviridae	RtNn-AstV/Tibet2014	Niviventer confucianus	Tibet	2014.12	KY369997	3/30	Partial RdRp	345	51.9	1
84	Astroviridae	RtAa-AstV-2/SX2014	Apodemus agrarius	Shanxi	2014.12	KY369998	2/93	Partial RdRp	335	45.7	1
85	Astroviridae	RtMc-AstV/Tibet2014	Microtus clarkei	Tibet	2014.12	KY369999	2/17	Partial RdRp	347	40.6	1
86	Astroviridae	RtRr-AstV-1/HaiN2015	Rattus andamanensis	Hainan	2015.2	KY370000	5/40	Partial RdRp	401	45.6	1
87	Astroviridae	RtRr-AstV-2/HaiN2015	Rattus andamanensis	Hainan	2015.2	KY370001	1/40	Partial RdRp	404	44.3	1
88	Astroviridae	RtRl-AstV-1/HaiN2015	Rattus losea	Hainan	2015.2	KY370002	1/33	Partial RdRp	404	44.6	1
89	Astroviridae	RtRl-AstV-2/HaiN2015	Rattus losea	Hainan	2015.2	KY370003	3/33	Partial RdRp	401	49.9	1
90	Astroviridae	RtAa-AstV/HuN2015	Apodemus agrarius	Hunan	2015.3	KY370004	3/96	Partial RdRp	351	47.6	1
91	Astroviridae	RtNn-AstV/HuN2015	Niviventer confucianus	Hunan	2015.3	KY370005	1/19	Partial RdRp	348	42	1
92	Astroviridae	RtRn-AstV-1/GD2015	Rattus norvegicus	Guangdong	2015.1	KY370006	1/17	Partial RdRp	410	48.1	1
93	Astroviridae	RtRn-AstV-2/GD2015	Rattus norvegicus	Guangdong	2015.1	KY370007	2/17	Partial RdRp	403	47.2	1
94	Astroviridae	RtRl-AstV-1/GD2015	Rattus losea	Guangdong	2015.1	KY370008	4/28	Partial RdRp	404	49	1
95	Astroviridae	RtRl-AstV-2/GD2015	Rattus losea	Guangdong	2015.1	KY370009	4/28	Partial RdRp	404	46.3	1
96	Astroviridae	RtMm-AstV/GD2015	Mus musculus	Guangdong	2015.1	KY370010	1/23	Partial RdRp	343	45.5	1
97	Astroviridae	RtNn-AstV-1/SAX2015	Niviventer confucianus	Shaanxi	2015.6	KY370011	5/50	Partial RdRp	404	48	1
98	Astroviridae	RtNn-AstV-2/SAX2015	Niviventer confucianus	Shaanxi	2015.6	KY370012	3/50	Partial RdRp	401	44.9	1
99	Astroviridae	RtMf-AstV/FJ2015	Microtus fortis	Fujian	2015.5	KY370013	9/19	Partial RdRp	404	48.8	1
100	Astroviridae	RtBi-AstV/FJ2015	Bandicota indica	Fujian	2015.5	KY370014	6/36	Partial RdRp	338	43.2	1
101	Astroviridae	RtRn-AstV/ZJ2016	Rattus norvegicus	Zhejiang	2016.6	KY370015	1/48	Partial RdRp	336	42	1
102	Astroviridae	RtRf-AstV/ZJ2016	Rattus tanezumi	Zhejiang	2016.6	KY370016	2/21	Partial RdRp	342	49.4	1
103	Astroviridae	Shrew-AstV/ZJ2016	Suncus murinus	Zhejiang	2016.6	KY370017	3/71	Partial RdRp	363	41.6	1
104	Astroviridae	RtNn-AstV/ZJ2016	Niviventer confucianus	Zhejiang	2016.6	KY370018	1/9	Partial RdRp	345	52.8	1
105	Astroviridae	RtMm-AstV/ZJ2016	Mus musculus	Zhejiang	2016.6	KY370019	1/3	Partial RdRp	342	52.6	1
106	Astroviridae	RtRf-AstV/GX2016	Rattus tanezumi	Guangxi	2016.5	KY370020	4/41	Partial RdRp	330	40.3	1
107	Astroviridae	Shrew-AstV/GX2016	Sorex araneus	Guangxi	2016.5	KY370021	2/11	Partial RdRp	369	36	1
108	Astroviridae	RtAa-AstV-1/SD2016	Apodemus agrarius	Shandong	2016.7	KY370022	9/127	Partial RdRp	342	48.3	1
109	Astroviridae	RtAa-AstV-2/SD2016	Apodemus agrarius	Shandong	2016.7	KY370023	3/127	Partial RdRp	339	46	1
110	Astroviridae	RtTt-AstV/SD2016	Tscherskia triton	Shandong	2016.7	KY370024	2/7	Partial RdRp	346	41	1
111	Paramyxoviridae	RtAp-ParaV/NX2015	Apodemus peninsulae	Ningxia	2015.4	KY370098	1/19	Complete	19509	39.9	8
112	Flaviviridae	RtNe-PestV/SC2014	Niviventer excelsior	Sichuan	2014.7	KY370099	1/42	Partial	11644	38.5	12
113	Flaviviridae	RtAp-PestV/JL2014	Apodemus peninsulae	Jilin	2014.8	KY370100	2/22	Complete	12768	41.6	12
114	Flaviviridae	RtNn-PestV/HuB2014	Niviventer confucianus	Hubei	2014.12	KY370101	3/51	Complete	13220	39.2	12
115	Flaviviridae	RtAd-PestV/SAX2015	Apodemus draco	Shaanxi	2015.6	KY370102	4/47	Partial	11551	42.1	12
116	Flaviviridae	RtNn-PestV/SAX2015	Niviventer confucianus	Shaanxi	2015.6	KY370103	2/50	Partial	11435	39	12
117	Flaviviridae	RtAs-HCV/IM2014	Allactaga sibirica	Inner Mongolia	2014.5	KY370091	1/28	Partial	9178	53.9	10
118	Flaviviridae	RtMm-HCV/IM2014	Meriones meridianus	Inner Mongolia	2014.5	KY370092	12/80	Partial	8989	54.6	10
119	Flaviviridae	RtCb-HCV/HeB2014	Cricetulus barabensis	Hebei	2014.7	KY370093	2/60	Complete	5779	54.9	6
120	Flaviviridae	RtMc-HCV/Tibet2014	Microtus clarkei	Tibet	2014.12	KY370094	4/17	Complete	8575	53.8	10
121	Flaviviridae	RtDs-HCV/IM2014	Dipus sagitta	Inner Mongolia	2014.5	KY370095	2/26	Partial	8881	52.7	10
122	Flaviviridae	RtMg-TBEV/XJ2015	Microtus gregalis	Xinjiang	2015.9	KY370104	2/44	Partial	1539	55.8	2
123	Caliciviridae	Shrew-CalV/Tibet2014	Sorex araneus	Tibet	2014.12	KY370105	2/50	Partial	3961	54.7	2
124	Adenoviridae	RtEc-AdV/YN2013	Eothenomys custos	Yunnan	2013.7	KY369960	6/29	Partial polymerase	306	64.4	1
125	Adenoviridae	Shrew-AdV/YN2013	Crocidura dracula	Yunnan	2013.7	KY369961	4/45	Partial polymerase	246	49.6	1
126	Adenoviridae	RtCb-AdV/HeB2014	Cricetulus barabensis	Hebei	2014.7	KY369962	5/60	Partial polymerase	267	55.8	1
127	Adenoviridae	RtCd-AdV/HeB2014	Spermophilus dauricus	Hebei	2014.7	KY369963	3/23	Partial polymerase	327	56.9	1
128	Adenoviridae	RtCb-AdV/SX2014	Cricetulus barabensis	Shanxi	2014.12	KY369964	1/13	Partial polymerase	201	57.2	1
129	Adenoviridae	Shrew-AdV/ZJ2016	Suncus murinus	Zhejiang	2016.6	KY369965	9/71	Partial polymerase	258	49.6	1
130	Adenoviridae	RtRn-AdV/GX2016	Rattus norvegicus	Guangxi	2016.5	KY369966	3/64	Partial polymerase	264	70.8	1
131	Circoviridae	RtRf-CV-1/YN2013	Rattus tanezumi	Yunnan	2013.7	KY370025	3/96	Complete	4095	38	3
132	Circoviridae	RtRf-CV-2/YN2013	Rattus tanezumi	Yunnan	2013.7	KY370028	4/96	Complete	1753	37.9	2
133	Circoviridae	RtRs-CV/YN2013	Rattus andamanensis	Yunnan	2013.7	KY370026	1/26	Complete	1758	42.9	2
134	Circoviridae	RtNe-CV/YN2013	Niviventer eha	Yunnan	2013.7	KY370027	1/20	Complete	2080	43.7	2
135	Circoviridae	RtAs-CV/IM2014	Allactaga sibirica	Inner Mongolia	2014.5	KY370029	1/28	Complete	2151	53.2	2
136	Circoviridae	RtCb-CV-1/HeB2014	Cricetulus barabensis	Hebei	2014.7	KY370030	2/60	Complete	3269	35.4	3
137	Circoviridae	RtCb-CV-2/HeB2014	Cricetulus barabensis	Hebei	2014.7	KY370031	1/60	Complete	3261	35.4	3
138	Circoviridae	RtCb-CV-3/HeB2014	Cricetulus barabensis	Hebei	2014.7	KY370032	1/60	Complete	1759	44.6	2
139	Circoviridae	RtNf-CV/HaiN2015	Niviventer fulvescens	Hainan	2015.2	KY370033	1/67	Complete	4433	37.7	3
140	Circoviridae	RtMc-CV-1/Tibet2014	Microtus clarkei	Tibet	2014.12	KY370034	2/17	Complete	2134	52.9	2
141	Circoviridae	RtMc-CV-2/Tibet2014	Microtus clarkei	Tibet	2014.12	KY370039	1/17	Complete	2135	50.4	2
142	Circoviridae	RtBi-CV-1/FJ2015	Bandicota indica	Fujian	2015.5	KY370035	2/36	Complete	2954	44.1	3
143	Circoviridae	RtBi-CV-2/FJ2015	Bandicota indica	Fujian	2015.5	KY370036	3/36	Complete	3582	41.6	3
144	Circoviridae	RtAd-CV/SAX2015	Apodemus draco	Shaanxi	2015.6	KY370037	4/47	Complete	1674	48.8	2
145	Circoviridae	RtDs-CV/IM2014	Dipus sagitta	Inner Mongolia	2014.5	KY370038	2/26	Complete	2151	53.1	2
146	Circoviridae	Shrew-CV/Tibet2014	Sorex araneus	Tibet	2014.12	KY370040	1/50	Complete	1977	39.6	2
147	Circoviridae	RtAc-CV-1/GZ2015	Apodemus chevrieri	Guizhou	2015.12	KY370041	2/40	Complete	4221	35.4	3
148	Circoviridae	RtAc-CV-2/GZ2015	Apodemus chevrieri	Guizhou	2015.12	KY370042	1/40	Complete	2120	51	2
149	Papillomaviridae	RtAc-PV/GZ2015	Apodemus chevrieri	Guizhou	2015.12	KY370096	1/40	Complete	7525	45.4	6
150	Papillomaviridae	RtRn-PV/GD2014	Rattus norvegicus	Guangdong	2015.1	KY370097	1/17	Complete	7373	46.6	6
150	Arenaviridae	RtMc-AreV/YN2014	Mus caroli	Yunnan	2013.7	KM020190, KM020191	3/29	Complete	L 7144; S 3363	L 41.4; S 45.8	4
151	Arenaviridae	RtRf-AreV/YN2014	Rattus tanezumi	Yunnan	2013.7	KY432889, KY432890	3/96	Complete	L 7174; S 3301	L 42.4; S 43.6	4
152	Arenaviridae	RtRn-AreV/YN2014	Rattus norvegicus	Yunnan	2013.7	KY432891	5/48	Partial L	6593	41.1	1
153	Arenaviridae	RtDs-AreV/IM2014	Dipus sagitta	Inner Mongolia	2014.5	KY432892, KY432893	3/26	Complete	L 7251; S 3341	L 35.4; S 38.8	4
154	Arenaviridae	RtRl-AreV/HuN2015	Rattus losea	Hunan	2015.3	KY432894, KY432895	1/9	Complete	L 6729; S 2679	L 42.2; S 43.3	4
155	Arenaviridae	RtRn-AreV/ZJ2016	Rattus norvegicus	Zhejiang	2016.6	KY432896, KY432897	4/48	Partial	L 3666; S 2519	L 39.4; S 45.0	3
156	Hepeviridae	RtAa-HEV/JL2014	Apodemus agrarius	Jilin	2014.8	KY432900	2/2	Complete	6286	53.7	3
157	Hepeviridae	RtRn-HEV/ZJ2016	Rattus norvegicus	Zhejiang	2016.6	KY432906	1/48	Complete	6252	57.7	3
158	Hepeviridae	RtRf-HEV/YN2014	Rattus tanezumi	Yunnan	2013.7	KY432898	6/96	Complete	565	55.9	3
159	Hepeviridae	RtCb-HEV/HeB2014	Cricetulus barabensis	Hebei	2014.7	KY432899	5/60	Complete	7209	45.7	3
160	Hepeviridae	RtMr-HEV/HLJ2016	Myodes rufocanus	Heilongjiang	2015.9	KY432901	3/23	Complete	6819	51.7	3
161	Hepeviridae	RtMg-HEV/XJ2016	Microtus gregalis	Xinjiang	2015.9	KY432902	4/44	Complete	7029	51.3	3
162	Hepeviridae	RtCm-HEV/XJ2016	Cricetulus migratorius	Xinjiang	2015.9	KY432903	1/15	Complete	7173	53.7	3
163	Hepeviridae	RtEi-HEV/SX2016	Eothenomys inez	Shanxi	2014.12	KY432904	2/23	Complete	6980	51.8	3
164	Hepeviridae	RtCl-HEV/GZ2016	Eothenomys melanogaster	Guizhou	2015.12	KY432905	7/39	Complete	6961	50.8	3
165	Picornaviridae	Rodent/Ds/PicoV/IM2014	Dipus sagitta	Inner Mongolia	2014.5	KX156153	2/26	Complete	7780	38.5	12
166	Picornaviridae	Rodent/Rn/PicoV/SX2015_1	Niviventer confucianus	Shaanxi	2015.6	KX156154	3/50	Complete	7806	41.1	12
167	Picornaviridae	Rodent/CK/PicoV/Tibet2014	Niviventer confucianus	Tibet	2014.12	KX156155	2/30	Complete	7823	39.5	12
168	Picornaviridae	Rodent/RL/PicoV/FJ2015	Rattus losea	Fujian	2015.5	KX156156	8/57	Complete	8821	50.9	12
169	Picornaviridae	Rodent/Rn/PicoV/SX2015_2	Niviventer confucianus	Shaanxi	2015.6	KX156157	3/50	Complete	7441	45.5	12
170	Picornaviridae	Rodent/Ee/PicoV/NX2015	Caryomys eva	Ningxia	2015.4	KX156158	3/22	Complete	7805	46.1	12
171	Picornaviridae	Rodent/Mc/PicoV/Tibet2015	Microtus clarkei	Tibet	2014.12	KX156159	2/17	Complete	7909	50.7	12
172	Picornaviridae	RtRn-PicoV/GD2015	Rattus norvegicus	Guangdong	2015.1	KY432936	2/17	Complete	7850	43.7	12
173	Picornaviridae	RtRn-PicoV/YN2014	Mus caroli	Yunnan	2013.7	KY432924	2/29	Complete	8422	45.7	12
174	Picornaviridae	RtRrs-PicoV/YN2014	Rattus andamanensis	Yunnan	2013.7	KY432925	2/26	Complete	7579	45.6	12
175	Picornaviridae	RtMp-PicoV/YN2014	Mus pahari	Yunnan	2013.7	KY432926	4/18	Complete	7278	45.2	12
176	Picornaviridae	RtCb-PicoV/HeB2014	Cricetulus barabensis	Hebei	2014.7	KY432927	5/60	Complete	8315	42	12
177	Picornaviridae	RtMrut-PicoV/JL2014-1	Myodes rutilus	Jilin	2014.8	KY432928	2/14	Complete	8122	46.2	12
178	Picornaviridae	RtMrut-PicoV/JL2014-2	Myodes rutilus	Jilin	2014.8	KY432929	1/14	Complete	7631	44.1	12
179	Picornaviridae	RtMruf-PicoV/JL2014-1	Myodes rufocanus	Jilin	2014.8	KY432930	1/48	Complete	7890	47.9	12
180	Picornaviridae	RtMruf-PicoV/JL2014-2	Myodes rufocanus	Jilin	2014.8	KY432931	1/48	Complete	8184	55.2	12
181	Picornaviridae	RtMruf-PicoV/JL2014-3	Myodes rufocanus	Jilin	2014.8	KY432932	3/48	Complete	7999	51.6	12
182	Picornaviridae	RtNn-PicoV/HuB2015-1	Niviventer confucianus	Hubei	2014.12	KY432933	2/51	Complete	8013	48.6	12
183	Picornaviridae	RtNn-PicoV/HuB2015-2	Niviventer confucianus	Hubei	2014.12	KY432934	2/51	Complete	8468	46.6	12
184	Picornaviridae	RtNn-PicoV/HuB2015-3	Niviventer confucianus	Hubei	2014.12	KY432935	3/51	Complete	7935	45.3	12
185	Picornaviridae	RtNn-PicoV/SAX2016	Niviventer confucianus	Shaanxi	2015.6	KY432937	3/50	Partial	2198	43.4	2
186	Picornaviridae	RtAs-PicoV/XJ2016	Apodemus syhaticus	Xinjiang	2015.9	KY432938	1/27	Partial	1632	48.4	1
187	Picornaviridae	RtAc-PicoV/GZ2016	Apodemus chevrieri	Guizhou	2015.12	KY432940	3/40	Complete	1842	42.6	2
188	Parvoviriane	RtMc-ParV-YN2014	Mus caroli	Yunnan	2013.7	KY432907	4/29	Partial VP1	1714	44.8	1
189	Parvoviriane	RtRrs-ParV-YN2014	Rattus andamanensis	Yunnan	2013.7	KY432908	1/26	Partial VP1	2150	46.5	1
190	Parvoviriane	RtNe-ParV-YN2014	Niviventer eha	Yunnan	2013.7	KY432909	2/20	Partial VP1	1892	45.8	1
191	Parvoviriane	RtCb-ParV-HeB2014-2	Cricetulus barabensis	Hebei	2014.7	KY432912	1/60	Partial VP1	2091	47.8	1
192	Parvoviriane	RtMr-ParV-JL2014-1	Myodes rutilus	Jilin	2014.8	KY432913	1/14	Partial VP1	2483	53.7	1
193	Parvoviriane	RtMr-ParV-JL2014-2	Myodes rutilus	Jilin	2014.8	KY432915	1/14	Partial VP1	466	50.4	1
194	Parvoviriane	RtPl-ParV-Tibet2015	Phaiomys leucurus	Tibet	2014.12	KY432916	2/15	Partial VP1	2239	47.1	1
195	Parvoviriane	RtCb-ParV-SX2015	Cricetulus barabensis	Shanxi	2014.12	KY432917	1/13	Partial VP1	2278	48.2	1
196	Parvoviriane	RtNn-ParV-HuB2015	Niviventer confucianus	Hubei	2014.12	KY432918	2/51	Partial VP1	1363	58	1
197	Parvoviriane	RtNf-ParV-HaiN2015	Niviventer fulvescens	Hainan	2015.2	KY432919	1/67	Partial VP1	1004	45.8	1
198	Parvoviriane	RtAa-ParV-HuN2015	Apodemus agrarius	Hunan	2015.3	KY432920	2/96	Partial VP1	1533	44	1
199	Parvoviriane	RtNn-ParV-SAX2015	Niviventer confucianus	Shaanxi	2015.6	KY432921	2/50	Partial VP1	1803	46.3	1
200	Parvoviriane	RtCd-ParV-HeB2014	Spermophilus dauricus	Hebei	2014.7	KY432911	1/23	Partial VP1	1565	41.8	1
201	Parvoviriane	RtMr-ParV-JL2014-3	Myodes rufocanus	Jilin	2014.8	KY432914	4/48	Partial VP1	1156	51	1
202	Parvoviriane	RtRn-ParV-GZ2016	Rattus nitidus	Guizhou	2015.12	KY432922	1/16	Partial VP1	1331	40.6	1
203	Parvoviriane	RtRn-ParV-ZJ2016	Rattus norvegicus	Zhejiang	2016.6	KY432923	2/48	Partial VP1	1785	57.4	1

## Sheet: Table S5
Table S5. Amino acid identity of rodents Arenavirus and representatives of other species
Arenavirus	Name/Accession no.	L protien						G protein					N protein
		RtRf-AreV-YN2014	RtRn-AreV-YN2014	RtRl-AreV-HuN2015	RtRn-AreV-ZJ2016	RtMc-AreV-YN2014	RtDs-AreV-IM2014	RtRf-AreV-YN2014	RtRl-AreV-HuN2015	RtRn-AreV-ZJ2016	RtMc-AreV-YN2014	RtDs-AreV-IM2014	RtRf-AreV-YN2014	RtRl-AreV-HuN2015	RtRn-AreV-ZJ2016	RtMc-AreV-YN2014	RtDs-AreV-IM2014
old world	LUAV_AB586645_ZAM09	0.53	0.539	0.524	0.517	0.45	0.418	0.72	0.62	0.503	0.567	0.529	0.733	0.517	0.549	0.637	0.327
	MORV_EU914104_TZA04	0.523	0.526	0.518	0.514	0.45	0.432	0.707	0.626	0.509	0.626	0.626	0.733	0.519	0.55	0.642	0.316
	MOBV_DQ328876_CAF81	0.531	0.541	0.53	0.532	0.449	0.421	0.724	0.64	0.521	0.557	0.521	0.728	0.536	0.556	0.618	0.309
	LASV_GU481077_NGA08	0.522	0.523	0.516	0.515	0.459	0.429	0.736	0.561	0.511	0.561	0.515	0.712	0.519	0.543	0.622	0.313
	LASV_AY628202	0.532	0.542	0.524	0.527	0.458	0.436	0.734	0.655	0.518	0.577	0.51	0.715	0.526	0.543	0.615	0.312
	IPPYV_DQ328878_CAF70	0.548	0.552	0.535	0.534	0.457	0.415	0.673	0.592	0.49	0.571	0.517	0.733	0.53	0.549	0.632	0.316
	WENV_KC669690(Cardamones_variant)	0.872	0.874	0.882	0.888	0.457	0.436	0.934	0.934	0.666	0.533	0.534	0.952	0.708	0.749	0.637	0.325
	WENV__KM386661_CHN13	0.871	0.876	0.886	0.883	0.455	0.434	0.916	0.817	0.658	0.527	0.532	0.97	0.728	0.749	0.637	0.323
	Loie_River_virus_KC669693	0.661	0.665	0.671	0.678	0.463	0.434	0.79	0.693	0.563	0.555	0.54	0.83	0.604	0.625	0.632	0.327
	LCMV_AY847351	0.465	0.462	0.475	0.474	0.697	0.434	0.535	0.462	0.379	0.879	0.509	0.63	0.454	0.473	0.876	0.326
	ANV_EU136039_AUS07	0.461	0.465	0.473	0.476	0.693	0.434	0.551	0.472	0.395	0.877	0.513	0.642	0.464	0.489	0.867	0.328
new world	PIRV_AY216505_VEN	0.336	0.321	0.308	0.301	0.349	0.354	0.407	0.345	0.294	0.372	0.393	0.525	0.39	0.406	0.54	0.284
	ALLV_AY216502_PER	0.333	0.329	0.312	0.317	0.342	0.357	0.432	0.356	0.298	0.393	0.403	0.504	0.383	0.394	0.5	0.266
	Pichv_NC006439	0.329	0.333	0.306	0.303	0.332	0.356	0.423	0.362	0.307	0.398	0.402	0.504	0.388	0.403	0.487	0.266
	PARV_EU627613_PRY	0.334	0.328	0.315	0.314	0.342	0.355	0.414	0.349	0.294	0.389	0.391	0.514	0.384	0.403	0.508	0.274
	FLEV_EU627611_BRA	0.327	0.317	0.304	0.303	0.335	0.349	0.43	0.358	0.298	0.385	0.405	0.5	0.378	0.392	0.506	0.261
	TMMV_EU627614_USA	0.333	0.319	0.321	0.328	0.337	0.356	0.391	0.313	0.305	0.34	0.355	0.485	0.37	0.379	0.502	0.257
	WWAV_EU646186_USA	0.33	0.332	0.301	0.302	0.34	0.346	0.391	0.312	0.296	0.335	0.359	0.507	0.381	0.391	0.513	0.265
	OLVV_NC010250_ARG	0.327	0.349	0.312	0.317	0.321	0.337	0.416	0.349	0.305	0.391	0.375	0.494	0.372	0.386	0.515	0.261
	GTOV_AY216504_VEN	0.33	0.345	0.317	0.316	0.328	0.335	0.354	0.296	0.281	0.343	0.362	0.505	0.384	0.4	0.5	0.257
	CUPXV_NC010252_BRA	0.326	0.317	0.303	0.306	0.326	0.336	0.356	0.3	0.293	0.349	0.36	0.508	0.383	0.4	0.518	0.266
	TCRV_NC004292_TTO	0.338	3.26	0.315	0.314	0.323	0.336	0.356	0.291	0.283	0.322	0.346	0.494	0.376	0.402	0.483	0.24
	JUNV_AY216507_ARG	0.336	0.332	0.322	0.321	0.326	0.344	0.374	0.314	0.294	0.339	0.348	0.493	0.379	0.403	0.482	0.252

## Sheet: Table S6
Table S6. The aa identities (%) of the predicted ORF1a and ORF1b between Rodent Arteriviruses and other known members of the family Arteriviridae (including a tentative member, WPDV).
	ORF1a						Orf1b
	RtMruf-Arterivirus/JL2014	RtClon-Aterivirus/NX2015	RtMc-Arterivirus/Tibet2014	RtEi-Arterivirus/SX2014	RtClan-Arterivirus/GZ2015	RtDs-Arterivirus-1/IM2014	RtMruf-Arterivirus/JL2014	RtClon-Aterivirus/NX2015	RtMc-Arterivirus/Tibet2014	RtEi-Arterivirus/SX2014	RtClan-Arterivirus/GZ2015	RtDs-Arterivirus-1/IM2014	RtDs-Arterivirus-4/IM2014
RtMruf-Arterivirus/JL2014		58.6	48.7	56.9	37.3	23.7		78.9	71.2	75.5	60.2	44.8	54.3
RtClon-Aterivirus/NX2015	58.6		50.5	56.2	38.4	24.4	78.9		72.5	75.5	59.3	43.8	54.9
RtMc-Arterivirus/Tibet2014	48.7	50.5		48.6	37.5	24.5	71.2	72.5		70	59.5	44.2	54.1
RtEi-Arterivirus/SX2014	56.9	56.2	48.6		37.6	23.4	75.5	75.5	70		61.3	43.6	54.2
RtClan-Arterivirus/GZ2015	37.3	38.4	37.5	37.6		24.4	60.2	59.3	59.5	61.3		44.4	55.4
RtDs-Arterivirus-1/IM2014	23.7	24.4	24.5	23.4	24.4		44.8	43.8	44.2	43.6	44.4		43.2
RtDs-Arterivirus-4/IM2014							54.3	54.9	54.1	54.2	55.4	43.2
PRRSV VR-2332 (U87392)	47.5	48.6	53.2	47.9	38.4	24.1	73.1	72.8	73.7	72.1	60.1	43.7	53.5
Lelystad virus (M96262)	42.1	43.3	45.5	43.1	39.1	24.2	65.5	65.6	64.3	65.5	61.1	43.9	55.9
LDV (NC001639)	30.8	31	32.1	29.6	32.1	25.1	53.1	54.2	52.7	53	52.7	42	53.7
EAV (NC002532)	13.8	14.1	14.2	13.6	14.8	18.6	35.7	35.3	35.2	35.3	36	33.7	35
SHFV (AF180391)	18.4	19.2	19.1	18.3	19.8	20.3	45.9	44	45.1	45.5	43.5	43.2	43.6
APRAV (NC026439)	21.7	22.5	23.1	21.9	22.7	25.1	42.5	43.1	43.3	43.7	43.4	40.6	44.3
WPDV (JN116253)	10.8	12.2	12.1	10.8	12.7	14.5	26.2	26.2	26.5	26.3	25.7	25.2	26.8

## Sheet: Table S7
Table S9. The aa identities (%) between these hepaciviruses and other known rodent hepacivirus.
	RtAsHCV-IM2014	RtMmHCV-IM2014	RtCbHCV-HeB2014	RtMcHCV-Tibet2014	RtDsHCV-IM2014	Rodent_hepacivirus_isolate_Hepacivirus_	Rodent_hepacivirus_isolate_Hepacivirus_	Rodent_hepacivirus_isolate_Hepacivirus_
RtAsHCV-IM2014	-	29.3	41.6	32.8	30.8	17.1	16.7	26.7
RtMmHCV-IM2014		-	28.4	34.2	35.6	14.1	25.9	28.3
RtCbHCV-HeB2014			-	31.2	30.9	25.8	17.1	25.3
RtMcHCV-Tibet2014				-	54.6	14.3	18.6	65.6
RtDsHCV-IM2014					-	14.9	18.9	47.1
Rodent_hepacivirus_isolate_Hepacivirus_						-	11.8	8.9
Rodent_hepacivirus_isolate_Hepacivirus_							-	12.1
Rodent_hepacivirus_isolate_Hepacivirus_								-

## Sheet: Table S8
Table S11. Amino acid identity (%)of rodents Hepatitis E and representatives of other Genotypes
HEV	Name/Accession no.	ORF1
		RtCb-HEV-HeB2014	RtAa-HEV-JL2014	RtMr-HEV-HLJ2016	RtMg-HEV-XJ2016	RtCm-HEV-XJ2016	RtEi-HEV-SX2016	RtCl-HEV-GZ2016	RtRn-HEV-JZ2016
	BtRf-HEV/SX2013_KJ562187	0.369	0.317	0.394	0.393	0.359	0.407	0.393	0.384
	Avian_hepatitis_E_virus_AY535004	0.352	0.306	0.36	0.372	0.344	0.369	0.377	0.369
	BatHEV/BS7/GE/2009_JQ001749	0.365	0.304	0.373	0.37	0.356	0.375	0.377	0.382
Genotype 3	JSO-Hyo03L_human_AB189073	0.422	0.349	0.436	0.447	0.432	0.448	0.443	0.417
	swJ570_Swine_AB073912	0.426	0.35	0.434	0.447	0.433	0.45	0.445	0.418
	Rabbit_Hepatitis_E_virus_FJ906895	0.408	0.343	0.425	0.439	0.419	0.442	0.437	0.418
	Human_Hepatitis_E_virus_Genotype_3_AB248520	0.425	0.345	0.434	0.445	0.428	0.445	0.439	0.408
Genotype 4	Wild_boar_Hepatitis_E_virus_AB602441	0.421	0.354	0.434	0.443	0.424	0.44	0.438	0.415
	swCH31_swine_DQ450072	0.418	0.348	0.43	0.439	0.414	0.444	0.441	0.407
	HE-JA41_human_AB220979	0.42	0.351	0.433	0.442	0.421	0.447	0.446	0.41
Genotype 1	Morocco_AY230202	0.422	0.354	0.438	0.445	0.421	0.444	0.446	0.412
	mexican_human_M74506	0.422	0.351	0.438	0.444	0.423	0.447	0.444	0.417
Genotype 2	Uigh179_Genotype2_D11093	0.417	0.35	0.439	0.442	0.422	0.443	0.444	0.408
	Myanmar_human_D10330	0.417	0.356	0.437	0.442	0.422	0.445	0.445	0.411
Rat cluster	Rat_Hepatitis_E_virus_GU345043	0.422	0.509	0.486	0.489	0.455	0.487	0.494	0.845
	rat/R63/DEU/2009_GU345042	0.423	0.513	0.488	0.488	0.454	0.49	0.496	0.85
HEV	Name/Accession no.	ORF2
		RtCb-HEV-HeB2014	RtAa-HEV-JL2014	RtMr-HEV-HLJ2016	RtMg-HEV-XJ2016	RtCm-HEV-XJ2016	RtEi-HEV-SX2016	RtCl-HEV-GZ2016	RtRn-HEV-JZ2016
	BtRf-HEV/SX2013_KJ562187	0.469	0.461	0.445	0.432	0.446	0.452	0.455	0.429
	Avian_hepatitis_E_virus_AY535004	0.408	0.405	0.394	0.371	0.408	0.4	0.401	0.383
	BatHEV/BS7/GE/2009_JQ001749	0.442	0.434	0.433	0.422	0.438	0.44	0.439	0.419
Genotype 3	JSO-Hyo03L_human_AB189073	0.545	0.536	0.532	0.541	0.573	0.545	0.529	0.512
	swJ570_Swine_AB073912	0.548	0.538	0.533	0.538	0.57	0.543	0.527	0.511
	Rabbit_Hepatitis_E_virus_FJ906895	0.538	0.535	0.526	0.525	0.567	0.54	0.523	0.506
	Human_Hepatitis_E_virus_Genotype_3_AB248520	0.55	0.538	0.536	0.54	0.572	0.546	0.527	0.511
Genotype 4	Wild_boar_Hepatitis_E_virus_AB602441	0.547	0.527	0.533	0.531	0.572	0.545	0.533	0.505
	swCH31_swine_DQ450072	0.542	0.532	0.538	0.53	0.561	0.536	0.524	0.505
	HE-JA41_human_AB220979	0.533	0.524	0.528	0.531	0.555	0.531	0.518	0.494
Genotype 1	Morocco_AY230202	0.55	0.535	0.533	0.547	0.561	0.546	0.535	0.499
	mexican_human_M74506	0.538	0.53	0.532	0.54	0.551	0.539	0.521	0.494
Genotype 2	Uigh179_Genotype2_D11093	0.548	0.529	0.53	0.543	0.56	0.542	0.532	0.496
	Myanmar_human_D10330	0.547	0.529	0.532	0.543	0.558	0.543	0.532	0.496
Rat cluster	Rat_Hepatitis_E_virus_GU345043	0.561	0.714	0.598	0.597	0.596	0.604	0.612	0.799
	rat/R63/DEU/2009_GU345042	0.561	0.714	0.593	0.597	0.596	0.601	0.61	0.796

## Sheet: Table S9
Table S7. The aa identities (%) between these BtCoVs and other known members of the lineage-A beta-CoVs
RdRp
	RtAs-CoV/IM2014	RtMruf-CoV-2/JL2014	RtAp-CoV/Tibet2014	RtBi-CoV/FJ2015	RtMm-CoV-1/IM2014	HCoV-HKU1 （NC006577)	Mouse CoV Longquan-708 (KF294372)	Murine CoV-HKU24 (KM349744)	HCoV-OC43 (NC005147)
RtAs-CoV/IM2014	-	90.4	92	92.1	92.8	89.6	91.1	91.7	92.7
RtMruf-CoV-2/JL2014		-	89.9	90.4	90.7	87.8	89.7	89.3	90.6
RtAp-CoV/Tibet2014			-	90.4	91.9	88.5	90.5	98.9	92.2
RtBi-CoV/FJ2015				-	91.4	92.7	98	89.9	90.6
RtMm-CoV-1/IM2014					-	89.4	91.1	91.5	93.2
HCoV-HKU1 （NC006577)						-	92.3	88.1	89
Mouse CoV Longquan-708 (KF294372)							-	90	90.3
Murine CoV-HKU24 (KM349744)								-	91.7
HCoV-OC43 (NC005147)									-
S
	RtAs-CoV/IM2014	RtMruf-CoV-2/JL2014	RtAp-CoV/Tibet2014	RtBi-CoV/FJ2015	RtMm-CoV-1/IM2014	HCoV-HKU1 （NC006577)	Mouse CoV Longquan-708 (KF294372)	Murine CoV-HKU24 (KM349744)	HCoV-OC43 (NC005147)
RtAs-CoV/IM2014	-	73.3	67.6	66.1	20.4	60.1	63.3	68.6	68.1
RtMruf-CoV-2/JL2014		-	75.7	73.6	28.6	65.2	69.2	75.8	75
RtAp-CoV/Tibet2014			-	70.7	25.6	62.6	66.4	94.1	69.1
RtBi-CoV/FJ2015				-	29.1	73.8	73.5	70.3	72.2
RtMm-CoV-1/IM2014					-	26.3	25.4	25.6	27.1
HCoV-HKU1 （NC006577)						-	65.3	62.8	65
Mouse CoV Longquan-708 (KF294372)							-	66.7	65.9
Murine CoV-HKU24 (KM349744)								-	68.8
HCoV-OC43 (NC005147)									-
E
	RtAs-CoV/IM2014	RtMruf-CoV-2/JL2014	RtAp-CoV/Tibet2014	RtBi-CoV/FJ2015	RtMm-CoV-1/IM2014	HCoV-HKU1 （NC006577)	Mouse CoV Longquan-708 (KF294372)	Murine CoV-HKU24 (KM349744)	HCoV-OC43 (NC005147)
RtAs-CoV/IM2014	-	76.8	75.6	65.1	12	51.8	67.5	75.6	75.6
RtMruf-CoV-2/JL2014		-	79.3	69.5	8.5	48.8	67.1	78	84.1
RtAp-CoV/Tibet2014			-	70.7	11	53.7	64.6	98.8	80.5
RtBi-CoV/FJ2015				-	4.8	56	76.2	70.7	73.2
RtMm-CoV-1/IM2014					-	8.3	11.9	11	12.2
HCoV-HKU1 （NC006577)						-	52.3	53.7	52.4
Mouse CoV Longquan-708 (KF294372)							-	64.6	70.7
Murine CoV-HKU24 (KM349744)								-	80.5
HCoV-OC43 (NC005147)									-
M
	RtAs-CoV/IM2014	RtMruf-CoV-2/JL2014	RtAp-CoV/Tibet2014	RtBi-CoV/FJ2015	RtMm-CoV-1/IM2014	HCoV-HKU1 （NC006577)	Mouse CoV Longquan-708 (KF294372)	Murine CoV-HKU24 (KM349744)	HCoV-OC43 (NC005147)
RtAs-CoV/IM2014	-	8.2	7.8	8.8	7.4	7.6	8.3	7.8	7.8
RtMruf-CoV-2/JL2014		-	93.9	88.2	90.5	80.3	86	93.5	89.1
RtAp-CoV/Tibet2014			-	87.3	89.2	80.7	85.5	99.6	88.7
RtBi-CoV/FJ2015				-	86.8	81.6	91.7	86.8	85
RtMm-CoV-1/IM2014					-	78.5	85.5	89.2	90.4
HCoV-HKU1 （NC006577)						-	81.2	80.7	78.8
Mouse CoV Longquan-708 (KF294372)							-	85.5	85
Murine CoV-HKU24 (KM349744)								-	88.3
HCoV-OC43 (NC005147)									-
N
	RtAs-CoV/IM2014	RtMruf-CoV-2/JL2014	RtAp-CoV/Tibet2014	RtBi-CoV/FJ2015	RtMm-CoV-1/IM2014	HCoV-HKU1 （NC006577)	Mouse CoV Longquan-708 (KF294372)	Murine CoV-HKU24 (KM349744)	HCoV-OC43 (NC005147)
RtAs-CoV/IM2014	-	46.4	39.4	41.7	14.3	38	41	40.1	45.2
RtMruf-CoV-2/JL2014		-	74.2	76.5	51.3	66.4	73.8	74.4	86.8
RtAp-CoV/Tibet2014			-	69.5	46.2	63.4	68.8	93.5	73.5
RtBi-CoV/FJ2015				-	45.4	76.8	84.8	68.8	75.7
RtMm-CoV-1/IM2014					-	38.7	45.1	45.8	51.1
HCoV-HKU1 （NC006577)						-	73.5	62.5	66
Mouse CoV Longquan-708 (KF294372)							-	67.4	73.2
Murine CoV-HKU24 (KM349744)								-	73.5
HCoV-OC43 (NC005147)									-

## Sheet: Table S10
Table S8. The aa identities (%) between these BtCoVs and other known members of alpha-CoVs
RdRp
	RtMruf-CoV-1/JL2014	RtRl-CoV/FJ2015	RtCl-CoV/GZ2015	Shrew-CoV/Tibet2014	BtCoV-HKU2 (NC009988)	HCoV-229E (NC002645)
RtMruf-CoV-1/JL2014	-	98.8	98.4	64.1	75.8	73.7
RtRl-CoV/FJ2015		-	98.5	64.5	75.8	73.7
RtCl-CoV/GZ2015			-	64.4	75.6	73.6
Shrew-CoV/Tibet2014				-	66.7	64.2
BtCoV-HKU2 (NC009988)					-	81.2
HCoV-229E (NC002645)						-
S
	RtMruf-CoV-1/JL2014	RtRl-CoV/FJ2015	RtCl-CoV/GZ2015	Shrew-CoV/Tibet2014	BtCoV-HKU2 (NC009988)	HCoV-229E (NC002645)
RtMruf-CoV-1/JL2014	-	94.5	95.3	43.4	43.4	23.1
RtRl-CoV/FJ2015		-	91.5	43.7	43.4	22.8
RtCl-CoV/GZ2015			-	43.4	42.5	23
Shrew-CoV/Tibet2014				-	41.3	27.4
BtCoV-HKU2 (NC009988)					-	23.9
HCoV-229E (NC002645)						-
E
	RtMruf-CoV-1/JL2014	RtRl-CoV/FJ2015	RtCl-CoV/GZ2015	Shrew-CoV/Tibet2014	BtCoV-HKU2 (NC009988)	HCoV-229E (NC002645)
RtMruf-CoV-1/JL2014	-	98.7	97.4	32.9	36	37.3
RtRl-CoV/FJ2015		-	98.7	34.2	36	38.7
RtCl-CoV/GZ2015			-	34.2	34.7	38.7
Shrew-CoV/Tibet2014				-	26.7	27.6
BtCoV-HKU2 (NC009988)					-	52
HCoV-229E (NC002645)						-
M
	RtMruf-CoV-1/JL2014	RtRl-CoV/FJ2015	RtCl-CoV/GZ2015	Shrew-CoV/Tibet2014	BtCoV-HKU2 (NC009988)	HCoV-229E (NC002645)
RtMruf-CoV-1/JL2014	-	96	98	37	57.5	50.4
RtRl-CoV/FJ2015		-	96.8	36.6	57.5	50.4
RtCl-CoV/GZ2015			-	37	57.9	50.4
Shrew-CoV/Tibet2014				-	38.7	35.7
BtCoV-HKU2 (NC009988)					-	57.3
HCoV-229E (NC002645)						-
N
	RtMruf-CoV-1/JL2014	RtRl-CoV/FJ2015	RtCl-CoV/GZ2015	Shrew-CoV/Tibet2014	BtCoV-HKU2 (NC009988)	HCoV-229E (NC002645)
RtMruf-CoV-1/JL2014	-	96.2	95.2	27.8	31	26.9
RtRl-CoV/FJ2015		-	93.4	28.4	31.7	27.5
RtCl-CoV/GZ2015			-	27.3	31	27.2
Shrew-CoV/Tibet2014				-	30.1	31.9
BtCoV-HKU2 (NC009988)					-	46.3
HCoV-229E (NC002645)						-

[truncated: 3 more sheets: Table S11, Table S12, Table S13]
