# Supplementary material for: Comparative analysis of rodent and small mammal viromes to better understand the wildlife origin of emerging infectious diseases
Source: Microbiome. 2018 Oct 3;6:178. doi: 10.1186/s40168-018-0554-9 (PMC6171170; doi:10.1186/s40168-018-0554-9)
Supplement: Supplementary file 2 — Table S14. The reads of each viral family related to province and animal species. (XLSX 159 kb) [file 40168_2018_554_MOESM2_ESM.xlsx]

## Sheet: Shandong
	location		Adenoviridae	Anelloviridae	Arenaviridae	Arteriviridae	Astroviridae	Hantaviridae	Caliciviridae	Circoviridae	Coronaviridae	Flaviviridae	Hepadnaviridae	Hepeviridae	Herpesviridae	Papillomaviridae	Paramyxoviridae	Parvoviridae	Picobirnaviridae	Picornaviridae	Polyomaviridae	Poxviridae	Reoviridae	Retroviridae	Rhabdoviridae
	Shandong	Apodemus agrarius	27	53	11	0	115	0	0	34	5593	0	0	0	1824	28	0	3111	577	934	0	0	15	313	0
	Shandong	Apodemus agrarius	16	70	0	0	60	0	30	213	44	0	0	0	14924	200	0	17609	840	2223	0	17	49	606	105
	Shandong	Apodemus agrarius	0	39	0	0	98	0	0	28	286	0	0	0	1498	0	0	3052	64	3924	0	0	0	1325	181
	Shandong	Tscherskia triton，Mus musculus，Cricetulus Barabensis	0	33	0	0	73	0	25	375	0	0	0	0	693	11	0	928	2951	1289	0	0	0	176	15

## Sheet: Guangxi
	location		Adenoviridae	Anelloviridae	Arenaviridae	Arteriviridae	Astroviridae	Hantaviridae	Caliciviridae	Circoviridae	Coronaviridae	Flaviviridae	Hepadnaviridae	Hepeviridae	Herpesviridae	Papillomaviridae	Paramyxoviridae	Parvoviridae	Picobirnaviridae	Picornaviridae	Polyomaviridae	Poxviridae	Reoviridae	Retroviridae	Rhabdoviridae
	Guangxi	Rattus norvegicus	187	198	16	0	1377	0	0	177	2242	0	0	136	3310	4160	15	11843	460	2256	0	0	0	40	0
	Guangxi	Rattus tanezumi	0	194	0	0	647	0	0	155	5028	0	0	0	19054	82	0	4449	2027	253	0	0	0	35	0
	Guangxi	Rattus andamanensis，Apodemus syhaticus，Mus musculus	0	164	0	0	43	0	15	30	92	0	0	0	1011	82	0	1006	2244	573	0	0	0	93	0
	Guangxi	Sorex araneus	704	35	0	27	45	0	33	23	48	0	0	21	332	31	0	2438	31	6938	0	0	0	86	0

## Sheet: Zhejiang
	location		Adenoviridae	Anelloviridae	Arenaviridae	Arteriviridae	Astroviridae	Hantaviridae	Caliciviridae	Circoviridae	Coronaviridae	Flaviviridae	Hepadnaviridae	Hepeviridae	Herpesviridae	Papillomaviridae	Paramyxoviridae	Parvoviridae	Picobirnaviridae	Picornaviridae	Polyomaviridae	Poxviridae	Reoviridae	Retroviridae	Rhabdoviridae
	Zhejiang	Rattus norvegicus	274	119	9047	0	1690	24	0	13	53	11	0	469	11427	259	17	11749	92	667	0	15	0	37	0
	Zhejiang	Rattus tanezumi	156	1660	14	0	24269	0	0	81	18	0	0	0	8296	92	0	405862	420	13323	0	0	0	94	0
	Zhejiang	Suncus murinus	4556	28	0	0	106	0	0	0	32	0	0	0	1470	17	12	13416	23	121293	0	0	0	268	0
	Zhejiang	Niviventer confucianus	13	13662	15	0	108	0	0	62	200	32	0	0	11238	132	0	2755	5696	684	98	0	0	328	0
	Zhejiang	Apodemus agrarius	0	217	0	0	50	0	0	0	0	0	0	0	24795	41	13	1228	365	208	12	0	0	51	0
	Zhejiang	Mus musculus，Rattus losea，Niviventer coninga	0	557	11	0	7239	0	0	18	568	0	0	0	2496	13	102	73885	706	406	0	0	0	69	0

## Sheet: Guizhou
	location		Adenoviridae	Anelloviridae	Arenaviridae	Arteriviridae	Astroviridae	Hantaviridae	Caliciviridae	Circoviridae	Coronaviridae	Flaviviridae	Hepadnaviridae	Hepeviridae	Herpesviridae	Papillomaviridae	Paramyxoviridae	Parvoviridae	Picobirnaviridae	Picornaviridae	Polyomaviridae	Poxviridae	Reoviridae	Retroviridae	Rhabdoviridae
	Guizhou	Eothenomys melanogaster	35	140	0	697	109	0	0	56893	5103	88	0	6686	217	50	33	114	10736	244	16	0	14	68	94
	Guizhou	Apodemus chevrieri	0	868	0	0	79	32	0	427	618	17	0	55	419	1674	17	436	3650	6356	0	0	24	141	0
	Guizhou	Apodemus agrarius，Niviventer confucianus	0	118	0	18	776	0	0	599	966	15	0	63	3154	53	0	1095	893	476	0	73	0	251	12
	Guizhou	Rattus nitidus，Mus musculus，Mus pahari	13	537	0	14	15366	11	13	425	2550	248	0	61	4587	23	16	900	4437	459	0	14	0	592	12

## Sheet: Xinjiang
	location		Adenoviridae	Anelloviridae	Arenaviridae	Arteriviridae	Astroviridae	Hantaviridae	Caliciviridae	Circoviridae	Coronaviridae	Flaviviridae	Hepadnaviridae	Hepeviridae	Herpesviridae	Papillomaviridae	Paramyxoviridae	Parvoviridae	Picobirnaviridae	Picornaviridae	Polyomaviridae	Poxviridae	Reoviridae	Retroviridae	Rhabdoviridae
	Xinjiang	Apodemus syhaticus	0	1454	0	28	25	24	0	60	307717	38	0	19	561	18	19	2813	678	503	14	0	0	50	0
	Xinjiang	Microtus gregalis	42	117	0	0	1110	12	0	61	9748	85	0	1229	627	19	24	240551	7210	800	0	0	19	59	0
	Xinjiang	Meriones meridianus	0	0	0	0	0	0	0	0	613432	0	0	0	0	0	0	118	56	0	0	0	0	0	0
	Xinjiang	Meriones meridianus	0	0	0	0	0	0	0	0	4687	0	0	16	13997	11	0	62	61	11	0	0	0	22	0
	Xinjiang	Cricetulus migratorius	0	15	0	0	436	27	0	1560	2990	42	0	185	441	0	0	776	138	41	0	0	0	54	0
	Xinjiang	Dipus sagitta，Allactaga sibirica	18	79	652	0	15	20	0	458	14278	320	11	13	1482	21	0	21934	10866	2870	0	24	35	67	0
	Xinjiang	Apodemus agrarius，Mus musculus，Sicista concolor，Meriones libycus，Dryomys nitedula	0	50	0	13	1461	34	0	217	22834	212	0	48	173	0	27	404	439	84	0	17	0	225	0

## Sheet: Heilongjiang
	location		Adenoviridae	Anelloviridae	Arenaviridae	Arteriviridae	Astroviridae	Hantaviridae	Caliciviridae	Circoviridae	Coronaviridae	Flaviviridae	Hepadnaviridae	Hepeviridae	Herpesviridae	Papillomaviridae	Paramyxoviridae	Parvoviridae	Picobirnaviridae	Picornaviridae	Polyomaviridae	Poxviridae	Reoviridae	Retroviridae	Rhabdoviridae
	Heilongjiang	Myodes rutilus	0	19	0	0	0	822	0	33	3038	17	0	0	200	12	0	790	767	81	0	0	15	30	28
	Heilongjiang	Myodes rufocanus	0	0	0	0	0	274	0	37	4043	0	0	331	320	76	0	903	686	140	0	0	0	22	61
	Heilongjiang	Ochotona hyperborea	0	23	0	0	15	91	0	118	3513	26	0	14	539	32	22	2639	657	206	0	16	24	76	0
	Heilongjiang	Tamias sibiricus	0	27	0	0	0	2019	17	44	4940	29	0	0	286	41	0	1735	185	746	0	0	37	84	18

## Sheet: Fujian
	location		Adenoviridae	Anelloviridae	Arenaviridae	Arteriviridae	Astroviridae	Hantaviridae	Caliciviridae	Circoviridae	Coronaviridae	Flaviviridae	Hepadnaviridae	Hepeviridae	Herpesviridae	Papillomaviridae	Paramyxoviridae	Parvoviridae	Picobirnaviridae	Picornaviridae	Polyomaviridae	Poxviridae	Reoviridae	Retroviridae	Rhabdoviridae
	Fujian	Niviventer fulvescens	17	0	0	12	14	0	46	46	11	32	0	0	7167	130	0	968	175	66	0	34	0	108	0
	Fujian	Rattus losea	0	243	0	0	0	0	0	17	1392	13	13	0	9051	19	0	466	5104	129	0	12	0	623	0
	Fujian	Rattus losea	63	178	0	0	57	56	0	107	20	0	0	0	3164	0	0	668	4700	897	0	0	0	242	32
	Fujian	Microtus fortis	12	18	0	0	517	0	0	31	0	0	0	0	12020	12	0	44506	237	117	0	0	11	1639	0
	Fujian	Bandicota indica	0	0	0	0	100	0	0	908	2147	14	24	473	32542	29	0	124	5923	495	0	0	13	132	0

## Sheet: Shaanxi
	location		Adenoviridae	Anelloviridae	Arenaviridae	Arteriviridae	Astroviridae	Hantaviridae	Caliciviridae	Circoviridae	Coronaviridae	Flaviviridae	Hepadnaviridae	Hepeviridae	Herpesviridae	Papillomaviridae	Paramyxoviridae	Parvoviridae	Picobirnaviridae	Picornaviridae	Polyomaviridae	Poxviridae	Reoviridae	Retroviridae	Rhabdoviridae
	Shaanxi	Apodemus draco	0	1176	0	0	0	0	0	964	23	0	0	0	1076	113	18	570	24	0	0	0	0	0	0
	Shaanxi	Apodemus chevrieri	0	29	0	0	23	0	42	55	18	0	0	0	86411	560	0	181	219	159	0	17	0	27	0
	Shaanxi	Niviventer confucianus	108	97	0	0	3624	11	49	155	843	88	0	103	10266	63	0	43398	2179	3941	0	0	0	211	0
	Shaanxi	Sorex araneus	0	0	0	60	166	0	33	2113	4113	0	0	0	309	25	0	863	78	655	28	0	221	103	0
	Shaanxi	Apodemus draco	17	610	0	0	0	0	0	372	2254	586	0	0	22261	1514	34	839	459	114	29	14	115	42	0
	Shaanxi	Apodemus peninsulae，Apodemus chevrieri	0	0	0	0	13	0	0	79	4696	0	0	0	545	20	0	634	293	827	0	0	223	107	0
	Shaanxi	Niviventer confucianus，Eothenomys melanogaster，Cansumys canus	19	72	0	0	95	0	0	92	4863	633	12	0	826	574	0	19600	8158	2953	0	34	0	107	0

## Sheet: Ningxia
	location		Adenoviridae	Anelloviridae	Arenaviridae	Arteriviridae	Astroviridae	Hantaviridae	Caliciviridae	Circoviridae	Coronaviridae	Flaviviridae	Hepadnaviridae	Hepeviridae	Herpesviridae	Papillomaviridae	Paramyxoviridae	Parvoviridae	Picobirnaviridae	Picornaviridae	Polyomaviridae	Poxviridae	Reoviridae	Retroviridae	Rhabdoviridae
	Ningxia	Caryomys eva	0	1113	0	0	0	0	0	14	19	591	0	0	1394	110	13	961	7131	151	0	0	0	38	0
	Ningxia	Apodemus agrarius	0	106	0	0	0	96	0	14	42	11	0	0	52567	349	17	708	132	578	13	0	0	61	0
	Ningxia	Apodemus peninsulae	0	9271	0	12	0	19	0	0	38	13	11	59	144517	666	6647	463	75	74	0	15	0	309	248
	Ningxia	Microtus fortis，Cricetulus longicaudatus，Mus musculus，Niviventer confucianus	16	75	0	3324	0	29	0	17	16	0	0	14	44195	92	0	260	5703	127	22	0	137	75	80

## Sheet: Guangdong
	location		Adenoviridae	Anelloviridae	Arenaviridae	Arteriviridae	Astroviridae	Hantaviridae	Caliciviridae	Circoviridae	Coronaviridae	Flaviviridae	Hepadnaviridae	Hepeviridae	Herpesviridae	Papillomaviridae	Paramyxoviridae	Parvoviridae	Picobirnaviridae	Picornaviridae	Polyomaviridae	Poxviridae	Reoviridae	Retroviridae	Rhabdoviridae
	Guangdong	Rattus norvegicus	520	260	0	38	1655	0	20	18	37	19	0	0	372407	189	117	276809	77	3714	20	22	11	351	0
	Guangdong	Rattus losea	0	143	0	0	184	13	0	23	32	0	0	0	973	21	0	14047	1089	48	0	0	0	24	0
	Guangdong	Mus musculus	11	85	0	0	197	0	0	12	28406	44	0	0	58635	1030	38	444	4914	85	0	12	0	80	0

[truncated: 10 more sheets: Hunan, Hainan, Hubei, Shanxi, Tibet, Jilin, Sichuan, Hebei, Inner Mongolia, Yunnan]
